# Supplementary material for: Interplay between immune cells and metabolites in epilepsy: insights from a Mendelian randomization analysis
Source: Front Aging Neurosci. 2024 Aug 7;16:1400426. doi: 10.3389/fnagi.2024.1400426 (PMC11335650; doi:10.3389/fnagi.2024.1400426)
Supplement: Supplementary file 1 [file Table_1.xlsx]

## Sheet: Contents
Supplementary materials
Methods 1												Table and Figure Legends
Mendelian randomization (MR) analysis is based on the genetic relationship between SNPs and traits or diseases. It leverages natural genetic variation to simulate randomized experiments, thereby providing more reliable causal inference. In this process, SNPs serve as instrumental variables to replace traditional exposure factors in observational data. This is because the distribution of SNPs amon…												Table S1: SNP Information Shared Between Immunological Cells and Epilepsy.
												Table S2: SNP Information Shared Between Metabolites and Epilepsy.
												Table S3: SNP Information Shared Between Immunological Cells and Metabolites.
												Table S4: MR Analysis Results of Immunological Cells on Epilepsy.
												Table S5: Cochran’s Q Test Results of Immunological Cells on Epilepsy.
												Table S6: MR-Egger Regression Intercept Analysis Results of Immunological Cells on Epilepsy.
												Table S7: Reverse MR Analysis Results of Immunological Cells on Epilepsy.
												Table S8: MR Analysis Results of Metabolites on Epilepsy.
												Table S9: Cochran’s Q Test Results of Metabolites on Epilepsy.
												Table S10: MR-Egger Regression Intercept Analysis Results of Metabolites on Epilepsy.
												Table S11:The Information on Pleiotropic SNPs
												Table S12:The Information on Independent SNPs
												Table S13: MR Analysis Results of Metabolites on Epilepsy Exclueded Pleiotropy SNPs.
												Table S14: MR Analysis Results of Immunological Cells on Metabolites.
												Table S15: Cochran’s Q Test Results of Immunological Cells on Metabolites.
												Table S16: MR-Egger Regression Intercept Analysis Results of Immunological Cells on Metabolites.
												Figure S1: Illustration of the study design and workflow.
												Figure S2: Scatter Plot of MR Results Causally Related to Epilepsy for Immunological Cells.
												Figure S3: Leave-One-Out Analysis Results Causally Related to Epilepsy for Immunological Cells.
												Figure S4: Scatter Plot of MR Results Causally Related to Epilepsy for Metabolites.
												Figure S5: Leave-One-Out Analysis Results Causally Related to Epilepsy for Metabolites.
												Figure S6: Schematic diagram depicting the relationship between immune cells, metabolites and epilepsy.

## Sheet: Table S1
id.exposure	exposure	SNP	chr.exposure	effect_allele.exposure	other_allele.exposure	eaf.exposure	pos.exposure	samplesize.exposure	beta.exposure	se.exposure	pval.exposure	mr_keep.exposure	pval_origin.exposure	data_source.exposure	R2	F
ebi-a-GCST90001391	IgD+ %B cell	rs72757888	1	T	C	0.01	233045963	3658	0.5864	0.1201	1.086e-06	TRUE	reported	igd	0.00647496	23.8267
ebi-a-GCST90001391	IgD+ %B cell	rs56209800	2	T	A	0.0547	238560295	3658	-0.2355	0.05263	7.90806e-06	TRUE	reported	igd	0.00544378	20.0114
ebi-a-GCST90001391	IgD+ %B cell	rs7597061	2	G	T	0.0998	66001846	3658	0.1829	0.04129	9.66696e-06	TRUE	reported	igd	0.00533544	19.611
ebi-a-GCST90001391	IgD+ %B cell	rs138919897	3	G	A	0.0019	106834795	3658	1.402	0.2997	2.986e-06	TRUE	reported	igd	0.00594687	21.8718
ebi-a-GCST90001391	IgD+ %B cell	rs4691917	4	G	A	0.9956	164344795	3658	0.9378	0.1877	6.10394e-07	TRUE	reported	igd	0.00677789	24.9491
ebi-a-GCST90001391	IgD+ %B cell	rs17405603	5	T	A	0.284	144608340	3658	0.1542	0.02757	2.38298e-08	TRUE	reported	igd	0.00847917	31.2649
ebi-a-GCST90001391	IgD+ %B cell	rs72952600	6	G	C	0.0142	114522609	3658	0.49	0.1045	2.83302e-06	TRUE	reported	igd	0.00597466	21.9747
ebi-a-GCST90001391	IgD+ %B cell	rs9265870	6	G	A	0.4718	31312892	3658	0.1454	0.03049	1.92398e-06	TRUE	reported	igd	0.00617844	22.7288
ebi-a-GCST90001391	IgD+ %B cell	rs12204136	6	C	T	0.0522	91791081	3658	0.2426	0.05485	9.99793e-06	TRUE	reported	igd	0.00531947	19.552
ebi-a-GCST90001391	IgD+ %B cell	rs10226722	7	C	T	0.6006	68025695	3658	0.1184	0.0256	3.83698e-06	TRUE	reported	igd	0.00581363	21.3789
ebi-a-GCST90001391	IgD+ %B cell	rs2450220	8	T	C	0.816	119323401	3658	-0.152	0.03167	1.65299e-06	TRUE	reported	igd	0.00625779	23.0226
ebi-a-GCST90001391	IgD+ %B cell	rs140191306	9	T	C	0.0179	2570753	3658	0.4421	0.09364	2.427e-06	TRUE	reported	igd	0.0060567	22.2782
ebi-a-GCST90001391	IgD+ %B cell	rs11068290	12	T	C	0.0231	110228055	3658	0.3904	0.08097	1.486e-06	TRUE	reported	igd	0.00631504	23.2345
ebi-a-GCST90001391	IgD+ %B cell	rs11616703	13	T	G	0.0171	22879729	3658	-0.4199	0.09432	8.75105e-06	TRUE	reported	igd	0.00538882	19.8083
ebi-a-GCST90001391	IgD+ %B cell	rs62057183	16	T	C	0.2508	30744826	3658	0.1273	0.02872	9.63496e-06	TRUE	reported	igd	0.00534217	19.6359
ebi-a-GCST90001391	IgD+ %B cell	rs73426855	17	C	T	0.1471	77637123	3658	-0.174	0.03482	6.07995e-07	TRUE	reported	igd	0.0067802	24.9576
ebi-a-GCST90001391	IgD+ %B cell	rs148496020	17	A	T	0.0193	51092001	3658	-0.4088	0.08921	4.74799e-06	TRUE	reported	igd	0.00570775	20.9873
ebi-a-GCST90001392	IgD+ CD38br AC	rs1919856	1	G	A	0.108	247700906	3656	0.1675	0.03766	8.94499e-06	TRUE	reported	igd	0.0053817	19.7711
ebi-a-GCST90001392	IgD+ CD38br AC	rs116285595	1	T	C	0.0068	200858159	3656	0.6503	0.1415	4.44396e-06	TRUE	reported	igd	0.0057439	21.1095
ebi-a-GCST90001392	IgD+ CD38br AC	rs116104104	1	T	C	0.0004	214476260	3656	5.387	1.184	5.50503e-06	TRUE	reported	igd	0.00563031	20.6896
ebi-a-GCST90001392	IgD+ CD38br AC	rs12036556	1	T	C	0.0265	99149370	3656	0.3487	0.07421	2.714e-06	TRUE	reported	igd	0.00600286	22.0669
ebi-a-GCST90001392	IgD+ CD38br AC	rs1294253	1	C	T	0.7254	233503875	3656	-0.1382	0.02658	2.1e-07	TRUE	reported	igd	0.00734007	27.019
ebi-a-GCST90001392	IgD+ CD38br AC	rs146959444	1	C	T	0.0023	167027268	3656	1.249	0.2574	1.287e-06	TRUE	reported	igd	0.00639902	23.5326
ebi-a-GCST90001392	IgD+ CD38br AC	rs113965271	2	C	G	0.0286	128428350	3656	-0.3262	0.07211	6.28507e-06	TRUE	reported	igd	0.00556604	20.4522
ebi-a-GCST90001392	IgD+ CD38br AC	rs733555	2	T	G	0.2637	16464227	3656	-0.1396	0.02714	2.85299e-07	TRUE	reported	igd	0.00718478	26.4432
ebi-a-GCST90001392	IgD+ CD38br AC	rs78188887	2	G	A	0.0014	155636739	3656	1.533	0.3206	1.80198e-06	TRUE	reported	igd	0.00621503	22.8518
ebi-a-GCST90001392	IgD+ CD38br AC	rs140380950	2	C	T	0.0368	105587803	3656	-0.3568	0.06296	1.567e-08	TRUE	reported	igd	0.00870795	32.0983
ebi-a-GCST90001392	IgD+ CD38br AC	rs374727947	3	G	T	0.0098	163801921	3656	0.6111	0.1307	3.02197e-06	TRUE	reported	igd	0.00594399	21.8492
ebi-a-GCST90001392	IgD+ CD38br AC	rs794185	3	C	T	0.3362	4437358	3656	-0.1116	0.02511	9.05899e-06	TRUE	reported	igd	0.00537389	19.7423
ebi-a-GCST90001392	IgD+ CD38br AC	rs76112278	4	A	G	0.0194	15915069	3656	-0.4579	0.08605	1.09099e-07	TRUE	reported	igd	0.00768569	28.301
ebi-a-GCST90001392	IgD+ CD38br AC	rs7667070	4	C	T	0.0361	38379833	3656	-0.2956	0.06254	2.36298e-06	TRUE	reported	igd	0.00607353	22.3283
ebi-a-GCST90001392	IgD+ CD38br AC	rs80330977	5	A	G	0.0814	158276610	3656	-0.2576	0.04422	6.158e-09	TRUE	reported	igd	0.00919677	33.9169
ebi-a-GCST90001392	IgD+ CD38br AC	rs78658073	5	A	G	0.001	498773	3656	1.665	0.362	4.385e-06	TRUE	reported	igd	0.00575307	21.1433
ebi-a-GCST90001392	IgD+ CD38br AC	rs76660971	5	A	G	0.2299	18919526	3656	-0.1264	0.02828	8.14798e-06	TRUE	reported	igd	0.00543454	19.9663
ebi-a-GCST90001392	IgD+ CD38br AC	rs117772462	7	A	T	0.0159	48791017	3656	-0.4238	0.09514	8.67401e-06	TRUE	reported	igd	0.00539807	19.8316
ebi-a-GCST90001392	IgD+ CD38br AC	rs10265656	7	G	A	0.9375	187171	3656	-0.2229	0.04923	6.15106e-06	TRUE	reported	igd	0.00557604	20.4891
ebi-a-GCST90001392	IgD+ CD38br AC	rs143397127	7	C	T	0.0157	12847391	3656	-0.4626	0.09576	1.41599e-06	TRUE	reported	igd	0.00634269	23.3241
ebi-a-GCST90001392	IgD+ CD38br AC	rs1695681	8	A	C	0.5309	118255950	3656	-0.1256	0.02413	2.05698e-07	TRUE	reported	igd	0.00735617	27.0786
ebi-a-GCST90001392	IgD+ CD38br AC	rs16868356	8	C	T	0.0198	102770464	3656	0.4146	0.08532	1.226e-06	TRUE	reported	igd	0.00641734	23.6004
ebi-a-GCST90001392	IgD+ CD38br AC	rs2395904	8	G	T	0.2657	130617819	3656	-0.1279	0.02666	1.69001e-06	TRUE	reported	igd	0.00625589	23.0029
ebi-a-GCST90001392	IgD+ CD38br AC	rs10821937	10	T	C	0.6458	63723909	3656	-0.1118	0.02511	8.81089e-06	TRUE	reported	igd	0.00539306	19.8131
ebi-a-GCST90001392	IgD+ CD38br AC	rs61878035	11	A	G	0.1886	15328898	3656	0.1453	0.03068	2.24202e-06	TRUE	reported	igd	0.00609759	22.4173
ebi-a-GCST90001392	IgD+ CD38br AC	rs11068290	12	T	C	0.0231	110228055	3656	0.3555	0.07815	5.55098e-06	TRUE	reported	igd	0.00562813	20.6816
ebi-a-GCST90001392	IgD+ CD38br AC	rs118090735	12	G	T	0.0011	78790468	3656	1.518	0.3399	8.22602e-06	TRUE	reported	igd	0.0054259	19.9344
ebi-a-GCST90001392	IgD+ CD38br AC	rs11159480	14	T	G	0.8166	81466662	3656	-0.1526	0.0323	2.399e-06	TRUE	reported	igd	0.00606812	22.3083
ebi-a-GCST90001392	IgD+ CD38br AC	rs7169431	15	G	A	0.9219	56340896	3656	-0.2007	0.04408	5.45896e-06	TRUE	reported	igd	0.00563832	20.7192
ebi-a-GCST90001392	IgD+ CD38br AC	rs76608654	16	C	T	0.0494	55450479	3656	0.2489	0.05423	4.56405e-06	TRUE	reported	igd	0.00572887	21.0539
ebi-a-GCST90001392	IgD+ CD38br AC	rs12939565	17	T	A	0.4267	38038389	3656	-0.1364	0.02672	3.47496e-07	TRUE	reported	igd	0.00707726	26.0446
ebi-a-GCST90001393	IgD+ CD38dim %B cell	rs75766272	1	T	C	0.0201	8009985	3657	0.3861	0.08587	7.14299e-06	TRUE	reported	igd	0.00549791	20.2059
ebi-a-GCST90001393	IgD+ CD38dim %B cell	rs7595353	2	C	T	0.3054	229232050	3657	-0.1211	0.02671	6.02005e-06	TRUE	reported	igd	0.00558961	20.5448
ebi-a-GCST90001393	IgD+ CD38dim %B cell	rs9865821	3	A	C	0.6459	7014131	3657	0.115	0.02558	7.16193e-06	TRUE	reported	igd	0.00549637	20.2003
ebi-a-GCST90001393	IgD+ CD38dim %B cell	rs6835759	4	G	A	0.4701	170328209	3657	0.1189	0.02486	1.79498e-06	TRUE	reported	igd	0.00621625	22.8625
ebi-a-GCST90001393	IgD+ CD38dim %B cell	rs2301101	5	G	T	0.1097	83420407	3657	-0.187	0.03994	2.93501e-06	TRUE	reported	igd	0.00595863	21.9094
ebi-a-GCST90001393	IgD+ CD38dim %B cell	rs9459562	6	C	G	0.4346	166502048	3657	0.1101	0.02478	9.1791e-06	TRUE	reported	igd	0.00536919	19.7303
ebi-a-GCST90001393	IgD+ CD38dim %B cell	rs6998850	8	G	A	0.3018	61848028	3657	0.1204	0.02683	7.45899e-06	TRUE	reported	igd	0.00547648	20.1268
ebi-a-GCST90001393	IgD+ CD38dim %B cell	rs546147740	8	C	T	0.0051	4318676	3657	0.763	0.1665	4.75499e-06	TRUE	reported	igd	0.00570964	20.9886
ebi-a-GCST90001393	IgD+ CD38dim %B cell	rs62488766	8	G	A	0.0283	12518295	3657	-0.3635	0.08066	6.80205e-06	TRUE	reported	igd	0.00552284	20.2981
ebi-a-GCST90001393	IgD+ CD38dim %B cell	rs61912200	12	A	T	0.0022	1637126	3657	1.216	0.2655	4.81903e-06	TRUE	reported	igd	0.00570334	20.9653
ebi-a-GCST90001393	IgD+ CD38dim %B cell	rs78269238	14	T	C	0.0582	65673804	3657	-0.2771	0.05349	2.34498e-07	TRUE	reported	igd	0.00728497	26.8219
ebi-a-GCST90001393	IgD+ CD38dim %B cell	rs60521331	17	A	G	0.5022	8639905	3657	0.1107	0.02463	7.24202e-06	TRUE	reported	igd	0.0054935	20.1897
ebi-a-GCST90001393	IgD+ CD38dim %B cell	rs34157595	17	C	T	0.3154	49200947	3657	0.1327	0.02673	7.23303e-07	TRUE	reported	igd	0.00669425	24.6324
ebi-a-GCST90001393	IgD+ CD38dim %B cell	rs329966	19	G	A	0.5425	53070617	3657	-0.1265	0.02461	2.90402e-07	TRUE	reported	igd	0.00717309	26.4071
ebi-a-GCST90001393	IgD+ CD38dim %B cell	rs4811007	20	G	A	0.4837	48839604	3657	0.1261	0.02461	3.12702e-07	TRUE	reported	igd	0.00712812	26.2403
ebi-a-GCST90001393	IgD+ CD38dim %B cell	rs73909843	20	C	T	0.0764	49554764	3657	0.2092	0.0466	7.39095e-06	TRUE	reported	igd	0.00548075	20.1425
ebi-a-GCST90001393	IgD+ CD38dim %B cell	rs78958229	21	T	C	0.044	39363957	3657	0.2934	0.0591	7.21705e-07	TRUE	reported	igd	0.00669427	24.6325
ebi-a-GCST90001394	IgD+ CD38dim AC	rs72691696	1	T	C	0.0014	166598682	3656	1.476	0.332	9.04899e-06	TRUE	reported	igd	0.00537711	19.7542
ebi-a-GCST90001394	IgD+ CD38dim AC	rs7690529	4	G	A	0.0115	91412392	3656	0.5256	0.1173	7.71898e-06	TRUE	reported	igd	0.00546173	20.0668
ebi-a-GCST90001394	IgD+ CD38dim AC	rs147207149	5	G	A	0.0075	128786753	3656	0.6732	0.1407	1.78398e-06	TRUE	reported	igd	0.00622276	22.8803
ebi-a-GCST90001394	IgD+ CD38dim AC	rs17056318	5	C	T	0.081	158285953	3656	-0.2225	0.04431	5.37403e-07	TRUE	reported	igd	0.0068496	25.2011
ebi-a-GCST90001394	IgD+ CD38dim AC	rs1510970	5	A	G	0.087	118216738	3656	-0.1966	0.04234	3.57001e-06	TRUE	reported	igd	0.00586281	21.549
ebi-a-GCST90001394	IgD+ CD38dim AC	rs115150472	5	T	C	0.0004	146138788	3656	2.534	0.5718	9.63008e-06	TRUE	reported	igd	0.00534308	19.6285
ebi-a-GCST90001394	IgD+ CD38dim AC	rs141880653	5	T	C	0.001	166970737	3656	1.849	0.3979	3.49004e-06	TRUE	reported	igd	0.00587168	21.5818
ebi-a-GCST90001394	IgD+ CD38dim AC	rs115951641	6	T	A	0.049	52336715	3656	0.2476	0.05577	9.24996e-06	TRUE	reported	igd	0.00536239	19.6998
ebi-a-GCST90001394	IgD+ CD38dim AC	rs12197153	6	A	G	0.0007	100821460	3656	2.216	0.4431	5.95895e-07	TRUE	reported	igd	0.00679468	24.9976
ebi-a-GCST90001394	IgD+ CD38dim AC	rs143397127	7	C	T	0.0157	12847391	3656	-0.4549	0.09626	2.37602e-06	TRUE	reported	igd	0.0060714	22.3204
ebi-a-GCST90001394	IgD+ CD38dim AC	rs190448231	7	G	T	0.028	87868543	3656	0.327	0.07351	8.89406e-06	TRUE	reported	igd	0.00538334	19.7772
ebi-a-GCST90001394	IgD+ CD38dim AC	rs2395904	8	G	T	0.2657	130617819	3656	-0.1253	0.0268	3.02503e-06	TRUE	reported	igd	0.00594343	21.8472
ebi-a-GCST90001394	IgD+ CD38dim AC	rs283340	8	C	T	0.5621	70193536	3656	0.1175	0.02409	1.128e-06	TRUE	reported	igd	0.00646516	23.7774
ebi-a-GCST90001394	IgD+ CD38dim AC	rs150663332	8	T	C	0.084	2044843	3656	-0.1942	0.0428	5.88098e-06	TRUE	reported	igd	0.00559972	20.5766
ebi-a-GCST90001394	IgD+ CD38dim AC	rs139801247	9	C	T	0.0208	138747854	3656	0.3801	0.0836	5.63002e-06	TRUE	reported	igd	0.00562248	20.6607
ebi-a-GCST90001394	IgD+ CD38dim AC	rs116851238	10	T	C	0.0176	33792014	3656	-0.4319	0.08996	1.64399e-06	TRUE	reported	igd	0.00626516	23.0372
ebi-a-GCST90001394	IgD+ CD38dim AC	rs12799241	11	A	G	0.2619	119980729	3656	0.13	0.0273	1.99301e-06	TRUE	reported	igd	0.0061641	22.6633
ebi-a-GCST90001394	IgD+ CD38dim AC	rs75474045	13	A	G	0.0126	72428296	3656	0.5528	0.1063	2.08502e-07	TRUE	reported	igd	0.00734282	27.0291
ebi-a-GCST90001394	IgD+ CD38dim AC	rs12906621	15	A	G	0.1091	37177413	3656	0.1764	0.03817	3.91102e-06	TRUE	reported	igd	0.00580787	21.3459
ebi-a-GCST90001394	IgD+ CD38dim AC	rs117518951	16	C	T	0.049	55449193	3656	0.2458	0.0546	6.92708e-06	TRUE	reported	igd	0.00551279	20.2554
ebi-a-GCST90001394	IgD+ CD38dim AC	rs143176410	16	C	G	0.001	84305239	3656	1.912	0.3929	1.185e-06	TRUE	reported	igd	0.00643578	23.6687
ebi-a-GCST90001394	IgD+ CD38dim AC	rs8076302	17	T	C	0.185	79265701	3656	-0.1385	0.03056	6.00703e-06	TRUE	reported	igd	0.00558668	20.5284
ebi-a-GCST90001394	IgD+ CD38dim AC	rs12939566	17	T	A	0.4148	38038390	3656	-0.1486	0.02725	5.30603e-08	TRUE	reported	igd	0.00806827	29.7212
ebi-a-GCST90001394	IgD+ CD38dim AC	rs4792571	17	T	G	0.4699	14931234	3656	0.1093	0.02377	4.41804e-06	TRUE	reported	igd	0.00575005	21.1322
ebi-a-GCST90001394	IgD+ CD38dim AC	rs655580	19	A	G	0.4571	53039110	3656	0.1183	0.0239	7.70495e-07	TRUE	reported	igd	0.00665682	24.487
ebi-a-GCST90001394	IgD+ CD38dim AC	rs34764986	20	C	T	0.0699	59926554	3656	-0.2175	0.04671	3.31497e-06	TRUE	reported	igd	0.00589555	21.6701
ebi-a-GCST90001395	IgD+ CD38- %B cell	rs12122084	1	A	G	0.1916	111914431	3657	-0.1408	0.03104	5.93895e-06	TRUE	reported	igd	0.005595	20.5648
ebi-a-GCST90001395	IgD+ CD38- %B cell	rs1512044	3	A	G	0.1084	188624425	3657	0.202	0.03882	2.07e-07	TRUE	reported	igd	0.00734959	27.0616
ebi-a-GCST90001395	IgD+ CD38- %B cell	rs76376526	4	T	C	0.0133	109408667	3657	0.4948	0.1101	7.20593e-06	TRUE	reported	igd	0.00549247	20.1859
ebi-a-GCST90001395	IgD+ CD38- %B cell	rs78009119	5	G	T	0.0137	136421498	3657	-0.4914	0.1063	3.88401e-06	TRUE	reported	igd	0.00580963	21.3583
ebi-a-GCST90001395	IgD+ CD38- %B cell	rs34843244	5	T	A	0.033	90267368	3657	0.308	0.06835	6.80597e-06	TRUE	reported	igd	0.00552198	20.2949
ebi-a-GCST90001395	IgD+ CD38- %B cell	rs115802369	6	G	A	0.0175	5380890	3657	-0.4129	0.0922	7.76497e-06	TRUE	reported	igd	0.00545416	20.0443
ebi-a-GCST90001395	IgD+ CD38- %B cell	rs2621369	6	T	C	0.2901	32768285	3657	0.1498	0.03155	2.13098e-06	TRUE	reported	igd	0.00612676	22.5314
ebi-a-GCST90001395	IgD+ CD38- %B cell	rs113398446	6	C	A	0.1687	161871755	3657	0.1793	0.03256	3.91201e-08	TRUE	reported	igd	0.00822395	30.3078
ebi-a-GCST90001395	IgD+ CD38- %B cell	rs80032720	6	A	G	0.0734	32384933	3657	0.2539	0.05434	3.08901e-06	TRUE	reported	igd	0.00593439	21.8197
ebi-a-GCST90001395	IgD+ CD38- %B cell	rs10254361	7	T	G	0.2404	119564205	3657	0.1333	0.02899	4.40099e-06	TRUE	reported	igd	0.00574825	21.1313
ebi-a-GCST90001395	IgD+ CD38- %B cell	rs2251199	8	G	A	0.628	14671281	3657	0.1168	0.02572	5.73799e-06	TRUE	reported	igd	0.00560759	20.6113
ebi-a-GCST90001395	IgD+ CD38- %B cell	rs62502412	8	T	A	0.2759	28265475	3657	0.1209	0.02712	8.58401e-06	TRUE	reported	igd	0.00540499	19.8626
ebi-a-GCST90001395	IgD+ CD38- %B cell	rs10111625	8	G	A	0.5384	79595404	3657	-0.1169	0.02611	7.72094e-06	TRUE	reported	igd	0.0054515	20.0345
ebi-a-GCST90001395	IgD+ CD38- %B cell	rs7012048	8	C	T	0.1874	29631839	3657	0.1407	0.0311	6.25403e-06	TRUE	reported	igd	0.00556568	20.4564
ebi-a-GCST90001395	IgD+ CD38- %B cell	rs148952274	9	T	C	0.0004	37982527	3657	-2.911	0.6469	7.01003e-06	TRUE	reported	igd	0.00550664	20.2382
ebi-a-GCST90001395	IgD+ CD38- %B cell	rs79870102	12	G	A	0.0033	66341509	3657	0.9733	0.216	6.83502e-06	TRUE	reported	igd	0.00552149	20.2931
ebi-a-GCST90001395	IgD+ CD38- %B cell	rs1959342	14	T	A	0.3589	20673865	3657	0.112	0.02529	9.81002e-06	TRUE	reported	igd	0.00533446	19.602
ebi-a-GCST90001395	IgD+ CD38- %B cell	rs77762131	14	C	G	0.045	96205838	3657	0.3388	0.05748	4.101e-09	TRUE	reported	igd	0.0094107	34.7229
ebi-a-GCST90001395	IgD+ CD38- %B cell	rs10444793	15	A	G	0.018	44517689	3657	-0.4608	0.09102	4.34901e-07	TRUE	reported	igd	0.00695974	25.6161
ebi-a-GCST90001395	IgD+ CD38- %B cell	rs147135384	15	C	T	0.0004	40195637	3657	-2.756	0.6192	8.78294e-06	TRUE	reported	igd	0.00538797	19.7997
ebi-a-GCST90001395	IgD+ CD38- %B cell	rs11150426	16	C	G	0.5386	81986583	3657	-0.1169	0.02444	1.78098e-06	TRUE	reported	igd	0.00621718	22.8659
ebi-a-GCST90001395	IgD+ CD38- %B cell	rs181771926	16	A	G	0.0126	52294553	3657	-0.5276	0.1101	1.73002e-06	TRUE	reported	igd	0.0062401	22.9508
ebi-a-GCST90001395	IgD+ CD38- %B cell	rs329966	19	G	A	0.5425	53070617	3657	0.1246	0.02445	3.62702e-07	TRUE	reported	igd	0.00705148	25.9562
ebi-a-GCST90001395	IgD+ CD38- %B cell	rs73909843	20	C	T	0.0764	49554764	3657	-0.2138	0.04629	4.00904e-06	TRUE	reported	igd	0.00579949	21.3208
ebi-a-GCST90001395	IgD+ CD38- %B cell	rs35050775	20	T	G	0.0268	8003880	3657	0.3463	0.07724	7.53894e-06	TRUE	reported	igd	0.00546657	20.0901
ebi-a-GCST90001396	IgD+ CD38- AC	rs10493766	1	G	A	0.233	85945660	3656	-0.1336	0.02933	5.433e-06	TRUE	reported	igd	0.00564319	20.7372
ebi-a-GCST90001396	IgD+ CD38- AC	rs149701635	3	G	C	0.0263	44741083	3656	-0.3526	0.07768	5.84804e-06	TRUE	reported	igd	0.00560402	20.5925
ebi-a-GCST90001396	IgD+ CD38- AC	rs79207264	3	A	G	0.1184	96406408	3656	0.1854	0.03946	2.73602e-06	TRUE	reported	igd	0.00600184	22.0632
ebi-a-GCST90001396	IgD+ CD38- AC	rs71615254	4	C	A	0.0406	178658413	3656	-0.278	0.0622	8.085e-06	TRUE	reported	igd	0.00543421	19.9651
ebi-a-GCST90001396	IgD+ CD38- AC	rs146127735	5	A	G	0.0383	502938	3656	0.3025	0.06424	2.59298e-06	TRUE	reported	igd	0.00602847	22.1616
ebi-a-GCST90001396	IgD+ CD38- AC	rs1158784	6	T	A	0.1554	32758761	3656	0.174	0.03801	4.88405e-06	TRUE	reported	igd	0.00569921	20.9443
ebi-a-GCST90001396	IgD+ CD38- AC	rs12216018	6	T	C	0.1415	130514590	3656	-0.1686	0.03603	2.988e-06	TRUE	reported	igd	0.0059537	21.8851
ebi-a-GCST90001396	IgD+ CD38- AC	rs7809268	7	C	T	0.0687	96302607	3656	-0.2247	0.04918	5.07201e-06	TRUE	reported	igd	0.00567741	20.8637
ebi-a-GCST90001396	IgD+ CD38- AC	rs144625305	7	T	C	0.0086	7871676	3656	0.6074	0.1364	8.70001e-06	TRUE	reported	igd	0.00539468	19.8191
ebi-a-GCST90001396	IgD+ CD38- AC	rs10866982	8	A	G	0.4751	5127400	3656	-0.1114	0.02467	6.49307e-06	TRUE	reported	igd	0.00554639	20.3795
ebi-a-GCST90001396	IgD+ CD38- AC	rs12763172	10	C	T	0.7213	85447519	3656	0.1258	0.02784	6.38499e-06	TRUE	reported	igd	0.0055539	20.4073
ebi-a-GCST90001396	IgD+ CD38- AC	rs7909504	10	A	G	0.1358	32174610	3656	-0.165	0.03707	8.79103e-06	TRUE	reported	igd	0.00538976	19.8009
ebi-a-GCST90001396	IgD+ CD38- AC	rs146687492	11	T	G	0.0291	125619694	3656	-0.3372	0.07361	4.76903e-06	TRUE	reported	igd	0.00570702	20.9732
ebi-a-GCST90001396	IgD+ CD38- AC	rs12874404	13	G	A	0.3256	108993494	3656	0.1363	0.02669	3.41602e-07	TRUE	reported	igd	0.00708274	26.065
ebi-a-GCST90001396	IgD+ CD38- AC	rs77762131	14	C	G	0.045	96205838	3656	0.3229	0.05806	2.85299e-08	TRUE	reported	igd	0.00838913	30.9132
ebi-a-GCST90001396	IgD+ CD38- AC	rs10444793	15	A	G	0.0181	44517689	3656	-0.4107	0.09229	8.83792e-06	TRUE	reported	igd	0.00538751	19.7926
ebi-a-GCST90001396	IgD+ CD38- AC	rs1529727	19	G	T	0.5581	11164067	3656	0.1176	0.02521	3.20701e-06	TRUE	reported	igd	0.00591678	21.7486
ebi-a-GCST90001396	IgD+ CD38- AC	rs62235484	21	A	G	0.0175	41083050	3656	0.4628	0.09388	8.58005e-07	TRUE	reported	igd	0.00660324	24.2886
ebi-a-GCST90001397	Unsw mem %B cell	rs7412746	1	T	C	0.5153	150860471	3657	-0.1152	0.02573	7.80998e-06	TRUE	reported	igd	0.00545163	20.0349
ebi-a-GCST90001397	Unsw mem %B cell	rs146430312	1	T	G	0.0027	236060214	3657	1.017	0.2222	4.87203e-06	TRUE	reported	igd	0.00569571	20.9371
ebi-a-GCST90001397	Unsw mem %B cell	rs75766272	1	T	C	0.0201	8009985	3657	-0.4409	0.08695	4.15002e-07	TRUE	reported	igd	0.00698189	25.6982
ebi-a-GCST90001397	Unsw mem %B cell	rs72686460	1	A	T	0.2961	45867753	3657	0.1254	0.02755	5.44804e-06	TRUE	reported	igd	0.00563344	20.7069
ebi-a-GCST90001397	Unsw mem %B cell	rs77201712	2	C	T	0.0392	157311822	3657	0.2907	0.06322	4.38995e-06	TRUE	reported	igd	0.00574847	21.1321
ebi-a-GCST90001397	Unsw mem %B cell	rs17006489	2	G	A	0.1354	28304630	3657	-0.1728	0.03779	4.976e-06	TRUE	reported	igd	0.00568503	20.8976
ebi-a-GCST90001397	Unsw mem %B cell	rs72844588	2	A	G	0.0913	138420154	3657	0.2054	0.04341	2.31398e-06	TRUE	reported	igd	0.00608479	22.3761
ebi-a-GCST90001397	Unsw mem %B cell	rs45608038	2	G	A	0.0421	73679013	3657	0.294	0.06266	2.80698e-06	TRUE	reported	igd	0.00598387	22.0027
ebi-a-GCST90001397	Unsw mem %B cell	rs73041424	3	G	A	0.0488	16414269	3657	-0.2606	0.05834	8.18502e-06	TRUE	reported	igd	0.0054266	19.9424
ebi-a-GCST90001397	Unsw mem %B cell	rs183471524	4	G	A	0.0905	27108645	3657	-0.1978	0.04411	7.52905e-06	TRUE	reported	igd	0.00546855	20.0974
ebi-a-GCST90001397	Unsw mem %B cell	rs116525939	5	C	T	0.0036	97611924	3657	0.9467	0.2075	5.22998e-06	TRUE	reported	igd	0.00565977	20.8042
ebi-a-GCST90001397	Unsw mem %B cell	rs895377	5	A	G	0.3683	58050530	3657	-0.1186	0.02612	5.77604e-06	TRUE	reported	igd	0.00560604	20.6056
ebi-a-GCST90001397	Unsw mem %B cell	rs73032183	6	C	T	0.1509	169456830	3657	0.1675	0.03506	1.852e-06	TRUE	reported	igd	0.00620267	22.8123
ebi-a-GCST90001397	Unsw mem %B cell	rs4710879	6	T	C	0.5621	170426027	3657	-0.1204	0.0253	2.03301e-06	TRUE	reported	igd	0.00615468	22.6347
ebi-a-GCST90001397	Unsw mem %B cell	rs12539793	7	T	C	0.0115	25971860	3657	-0.5404	0.1145	2.47002e-06	TRUE	reported	igd	0.00605421	22.2629
ebi-a-GCST90001397	Unsw mem %B cell	rs11779181	8	T	C	0.4003	9063027	3657	-0.1402	0.03143	8.41008e-06	TRUE	reported	igd	0.0054116	19.887
ebi-a-GCST90001397	Unsw mem %B cell	rs1679013	9	T	C	0.5945	22206987	3657	-0.1252	0.02555	9.97103e-07	TRUE	reported	igd	0.00652318	23.9988
ebi-a-GCST90001397	Unsw mem %B cell	rs1930922	9	G	A	0.2419	93297086	3657	-0.137	0.0295	3.54797e-06	TRUE	reported	igd	0.00586298	21.5556
ebi-a-GCST90001397	Unsw mem %B cell	rs12380223	9	A	T	0.0096	7639660	3657	-0.5815	0.128	5.76196e-06	TRUE	reported	igd	0.00561191	20.6273
ebi-a-GCST90001397	Unsw mem %B cell	rs143553941	12	C	G	0.013	109368119	3657	0.5187	0.1092	2.093e-06	TRUE	reported	igd	0.00613184	22.5502
ebi-a-GCST90001397	Unsw mem %B cell	rs11519226	12	T	A	0.299	20322449	3657	0.1229	0.02717	6.23706e-06	TRUE	reported	igd	0.00556386	20.4497
ebi-a-GCST90001397	Unsw mem %B cell	rs7322292	13	T	C	0.3275	51370899	3657	-0.1256	0.02669	2.61403e-06	TRUE	reported	igd	0.00601915	22.1332
ebi-a-GCST90001397	Unsw mem %B cell	rs73192651	13	T	C	0.02	50212885	3657	0.5551	0.08989	7.31493e-10	TRUE	reported	igd	0.0103202	38.1138
ebi-a-GCST90001397	Unsw mem %B cell	rs2793491	13	T	C	0.2052	24826051	3657	-0.1335	0.02997	8.71806e-06	TRUE	reported	igd	0.00539652	19.8313
ebi-a-GCST90001397	Unsw mem %B cell	rs73518104	13	A	G	0.0708	70177578	3657	0.2174	0.04847	7.48204e-06	TRUE	reported	igd	0.00547099	20.1065
ebi-a-GCST90001397	Unsw mem %B cell	rs117004076	14	G	A	0.0146	97702226	3657	0.4523	0.102	9.52708e-06	TRUE	reported	igd	0.00534809	19.6524
ebi-a-GCST90001397	Unsw mem %B cell	rs77762131	14	C	G	0.045	96205838	3657	0.3067	0.05822	1.457e-07	TRUE	reported	igd	0.00753139	27.7361
ebi-a-GCST90001397	Unsw mem %B cell	rs143666202	14	A	G	0.0503	77579227	3657	0.2759	0.0579	1.957e-06	TRUE	reported	igd	0.00617068	22.6939
ebi-a-GCST90001397	Unsw mem %B cell	rs150839591	17	G	T	0.0552	260039	3657	0.2459	0.05396	5.33998e-06	TRUE	reported	igd	0.00564663	20.7556
ebi-a-GCST90001397	Unsw mem %B cell	rs1596383	18	A	G	0.6259	7993103	3657	0.1208	0.02585	3.06302e-06	TRUE	reported	igd	0.00593611	21.8261
ebi-a-GCST90001397	Unsw mem %B cell	rs1883832	20	C	T	0.6318	44746982	3657	-0.1236	0.02682	4.23701e-06	TRUE	reported	igd	0.00577404	21.2267
ebi-a-GCST90001397	Unsw mem %B cell	rs138380722	20	A	G	0.0007	56790125	3657	-1.906	0.4167	4.94197e-06	TRUE	reported	igd	0.00568848	20.9103
ebi-a-GCST90001397	Unsw mem %B cell	rs146720368	22	T	C	0.0042	32003463	3657	0.852	0.1923	9.65895e-06	TRUE	reported	igd	0.00533913	19.6193
ebi-a-GCST90001398	Unsw mem AC	rs75766272	1	T	C	0.0201	8009985	3656	-0.3814	0.08558	8.57808e-06	TRUE	reported	igd	0.00540328	19.8509
ebi-a-GCST90001398	Unsw mem AC	rs11737576	4	T	C	0.0584	55923201	3656	-0.2347	0.05231	7.42506e-06	TRUE	reported	igd	0.00547603	20.1196
ebi-a-GCST90001398	Unsw mem AC	rs79831025	6	G	C	0.0334	40981212	3656	0.3026	0.06778	8.29392e-06	TRUE	reported	igd	0.0054221	19.9204
ebi-a-GCST90001398	Unsw mem AC	rs4076316	6	A	T	0.3005	167859623	3656	-0.1331	0.02714	9.72904e-07	TRUE	reported	igd	0.00653556	24.038
ebi-a-GCST90001398	Unsw mem AC	rs144625305	7	T	C	0.0086	7871676	3656	0.5999	0.1347	8.69901e-06	TRUE	reported	igd	0.00539593	19.8237
ebi-a-GCST90001398	Unsw mem AC	rs2436878	8	G	A	0.077	103767171	3656	0.2056	0.04549	6.40693e-06	TRUE	reported	igd	0.00555633	20.4163
ebi-a-GCST90001398	Unsw mem AC	rs118092259	8	G	T	0.0414	89432719	3656	-0.2912	0.06306	4.00101e-06	TRUE	reported	igd	0.00579886	21.3126
ebi-a-GCST90001398	Unsw mem AC	rs11794578	9	G	T	0.4521	808529	3656	0.1114	0.02446	5.41701e-06	TRUE	reported	igd	0.0056415	20.731
ebi-a-GCST90001398	Unsw mem AC	rs112839090	12	A	G	0.1972	119727983	3656	-0.1468	0.03096	2.18902e-06	TRUE	reported	igd	0.00611197	22.4705
ebi-a-GCST90001398	Unsw mem AC	rs12874404	13	G	A	0.3256	108993494	3656	0.1523	0.02639	8.62303e-09	TRUE	reported	igd	0.00902768	33.2877
ebi-a-GCST90001398	Unsw mem AC	rs557577736	13	G	A	0.001	46224092	3656	1.924	0.3849	6.08793e-07	TRUE	reported	igd	0.00678813	24.9733
ebi-a-GCST90001398	Unsw mem AC	rs145371905	13	T	G	0.0194	70325772	3656	0.4126	0.08871	3.42997e-06	TRUE	reported	igd	0.00588227	21.621
ebi-a-GCST90001398	Unsw mem AC	rs73192651	13	T	C	0.02	50212885	3656	0.4968	0.08845	2.09402e-08	TRUE	reported	igd	0.00855519	31.5304
ebi-a-GCST90001398	Unsw mem AC	rs77762131	14	C	G	0.045	96205838	3656	0.3067	0.05723	8.86605e-08	TRUE	reported	igd	0.00779427	28.704
ebi-a-GCST90001398	Unsw mem AC	rs143666202	14	A	G	0.0502	77579227	3656	0.268	0.05703	2.711e-06	TRUE	reported	igd	0.00600401	22.0712
ebi-a-GCST90001398	Unsw mem AC	rs8014978	14	C	T	0.5737	94936964	3656	-0.123	0.02471	6.71104e-07	TRUE	reported	igd	0.00673171	24.7644
ebi-a-GCST90001398	Unsw mem AC	rs880311	16	T	C	0.1034	8963504	3656	-0.1813	0.04019	6.62995e-06	TRUE	reported	igd	0.00553532	20.3386
ebi-a-GCST90001398	Unsw mem AC	rs11657118	17	C	T	0.475	2714118	3656	-0.1112	0.02412	4.20998e-06	TRUE	reported	igd	0.00578005	21.2431
ebi-a-GCST90001398	Unsw mem AC	rs12461001	19	A	G	0.6291	14885525	3656	0.1184	0.02528	2.94802e-06	TRUE	reported	igd	0.0059641	21.9236
ebi-a-GCST90001398	Unsw mem AC	rs7254039	19	A	G	0.0435	14993354	3656	-0.2602	0.05799	7.42506e-06	TRUE	reported	igd	0.00547668	20.122
ebi-a-GCST90001398	Unsw mem AC	rs6032660	20	A	G	0.6359	44730245	3656	-0.1345	0.02641	3.65797e-07	TRUE	reported	igd	0.0070442	25.9221
ebi-a-GCST90001398	Unsw mem AC	rs55712190	22	T	C	0.074	22613458	3656	0.214	0.04712	5.75798e-06	TRUE	reported	igd	0.00561006	20.6148
ebi-a-GCST90001399	IgD- CD27- %B cell	rs76625665	1	T	G	0.0068	233049739	3657	-0.6497	0.144	6.61302e-06	TRUE	reported	igd	0.0055356	20.3453
ebi-a-GCST90001399	IgD- CD27- %B cell	rs116473015	2	T	C	0.029	147859010	3657	0.3455	0.07401	3.14101e-06	TRUE	reported	igd	0.00592393	21.781
ebi-a-GCST90001399	IgD- CD27- %B cell	rs9842571	3	A	G	0.554	125931267	3657	-0.1134	0.02519	6.97108e-06	TRUE	reported	igd	0.00551118	20.255
ebi-a-GCST90001399	IgD- CD27- %B cell	rs35574803	3	C	T	0.0562	32533246	3657	-0.3526	0.05371	5.92243e-11	TRUE	reported	igd	0.0116477	43.0742
ebi-a-GCST90001399	IgD- CD27- %B cell	rs79430021	4	A	G	0.006	25037515	3657	0.7602	0.1642	3.80697e-06	TRUE	reported	igd	0.00582702	21.4226
ebi-a-GCST90001399	IgD- CD27- %B cell	rs35661323	7	T	C	0.5505	44284783	3657	0.1158	0.02527	4.73097e-06	TRUE	reported	igd	0.00570946	20.9879
ebi-a-GCST90001399	IgD- CD27- %B cell	rs2250246	12	G	A	0.5339	6553016	3657	0.1466	0.02442	2.12501e-09	TRUE	reported	igd	0.00975872	36.0196
ebi-a-GCST90001399	IgD- CD27- %B cell	rs7224129	17	A	G	0.4751	38075426	3657	-0.1297	0.02756	2.61e-06	TRUE	reported	igd	0.00601969	22.1352
ebi-a-GCST90001399	IgD- CD27- %B cell	rs11658240	17	G	A	0.1362	80484139	3657	-0.1678	0.03574	2.76599e-06	TRUE	reported	igd	0.00599156	22.0312
ebi-a-GCST90001399	IgD- CD27- %B cell	rs7209088	17	G	C	0.2786	8030165	3657	-0.12	0.02705	9.40503e-06	TRUE	reported	igd	0.00535269	19.6694
ebi-a-GCST90001399	IgD- CD27- %B cell	rs72897237	18	C	T	0.0161	37553257	3657	0.4671	0.09743	1.69699e-06	TRUE	reported	igd	0.0062458	22.9719
ebi-a-GCST90001399	IgD- CD27- %B cell	rs645554	19	A	G	0.2811	14389948	3657	-0.1226	0.02695	5.52205e-06	TRUE	reported	igd	0.00562714	20.6836
ebi-a-GCST90001399	IgD- CD27- %B cell	rs4810485	20	G	T	0.6314	44747947	3657	0.3898	0.02585	7.1978e-50	TRUE	reported	igd	0.0585383	227.261
ebi-a-GCST90001399	IgD- CD27- %B cell	rs6073079	20	A	G	0.12	42024537	3657	0.1776	0.03746	2.21299e-06	TRUE	reported	igd	0.00610892	22.4653
ebi-a-GCST90001399	IgD- CD27- %B cell	rs11086984	20	T	C	0.1514	44511627	3657	-0.1811	0.03498	2.36799e-07	TRUE	reported	igd	0.00727614	26.7892
ebi-a-GCST90001399	IgD- CD27- %B cell	rs62223906	21	T	C	0.0649	38699025	3657	0.2217	0.0497	8.39093e-06	TRUE	reported	igd	0.00541174	19.8875
ebi-a-GCST90001400	IgD+ AC	rs71615254	4	C	A	0.0406	178658413	3657	-0.3043	0.06135	7.40406e-07	TRUE	reported	igd	0.00668248	24.5888
ebi-a-GCST90001400	IgD+ AC	rs12197153	6	A	G	0.0007	100821460	3657	2.08	0.4491	3.74498e-06	TRUE	reported	igd	0.00583144	21.4389
ebi-a-GCST90001400	IgD+ AC	rs9354413	6	C	T	0.2963	67039330	3657	0.1254	0.02726	4.385e-06	TRUE	reported	igd	0.00575324	21.1498
ebi-a-GCST90001400	IgD+ AC	rs2390504	7	A	G	0.0485	21321670	3657	-0.2583	0.05708	6.222e-06	TRUE	reported	igd	0.00556841	20.4665
ebi-a-GCST90001400	IgD+ AC	rs146233710	7	G	C	0.0221	106139682	3657	-0.3853	0.08481	5.72704e-06	TRUE	reported	igd	0.00561222	20.6284
ebi-a-GCST90001400	IgD+ AC	rs150663332	8	T	C	0.0839	2044843	3657	-0.2314	0.04374	1.28399e-07	TRUE	reported	igd	0.00759509	27.9725
ebi-a-GCST90001400	IgD+ AC	rs3019260	8	A	C	0.3173	102068804	3657	0.1185	0.02595	5.12495e-06	TRUE	reported	igd	0.0056698	20.8413
ebi-a-GCST90001400	IgD+ AC	rs701839	10	G	A	0.7123	102955294	3657	0.1309	0.02785	2.713e-06	TRUE	reported	igd	0.00600466	22.0796
ebi-a-GCST90001400	IgD+ AC	rs189761842	10	T	C	0.0055	125485345	3657	0.8269	0.1697	1.15199e-06	TRUE	reported	igd	0.0064507	23.7304
ebi-a-GCST90001400	IgD+ AC	rs116906133	13	G	A	0.0037	100023905	3657	-0.9845	0.2207	8.4349e-06	TRUE	reported	igd	0.00541184	19.8879
ebi-a-GCST90001400	IgD+ AC	rs4145212	13	A	T	0.5405	108960188	3657	0.1284	0.02442	1.52901e-07	TRUE	reported	igd	0.00750314	27.6313
ebi-a-GCST90001400	IgD+ AC	rs3811215	14	T	G	0.3033	22954777	3657	-0.1332	0.02679	6.85993e-07	TRUE	reported	igd	0.00671448	24.7073
ebi-a-GCST90001400	IgD+ AC	rs11638959	15	A	G	0.1557	25171150	3657	0.1525	0.03281	3.46801e-06	TRUE	reported	igd	0.00587279	21.5918
ebi-a-GCST90001400	IgD+ AC	rs143176410	16	C	G	0.001	84305239	3657	1.831	0.4032	5.75705e-06	TRUE	reported	igd	0.00560749	20.611
ebi-a-GCST90001400	IgD+ AC	rs11653761	17	T	G	0.5919	2716535	3657	-0.1212	0.02449	7.76998e-07	TRUE	reported	igd	0.00665279	24.4788
ebi-a-GCST90001400	IgD+ AC	rs62067029	17	T	A	0.4148	38038391	3657	-0.1669	0.0285	5.11505e-09	TRUE	reported	igd	0.00929061	34.2756
ebi-a-GCST90001400	IgD+ AC	rs67017503	17	A	C	0.0759	74280991	3657	0.2021	0.04547	9.09704e-06	TRUE	reported	igd	0.00537301	19.7445
ebi-a-GCST90001400	IgD+ AC	rs12461001	19	A	G	0.6292	14885525	3657	0.1175	0.02527	3.43202e-06	TRUE	reported	igd	0.00587733	21.6087
ebi-a-GCST90001400	IgD+ AC	rs77110486	20	T	C	0.0107	56359017	3657	0.522	0.1168	8.14798e-06	TRUE	reported	igd	0.00543206	19.9626
ebi-a-GCST90001401	IgD- CD27- AC	rs61786059	1	T	G	0.3135	29035758	3656	-0.1238	0.02692	4.44601e-06	TRUE	reported	igd	0.00575148	21.1375
ebi-a-GCST90001401	IgD- CD27- AC	rs7518494	1	A	G	0.9334	217233446	3656	0.2278	0.04884	3.211e-06	TRUE	reported	igd	0.00591525	21.743
ebi-a-GCST90001401	IgD- CD27- AC	rs185621536	1	T	C	0.0312	113524501	3656	-0.3205	0.07004	4.89396e-06	TRUE	reported	igd	0.00569478	20.9279
ebi-a-GCST90001401	IgD- CD27- AC	rs12129123	1	T	C	0.2221	10083709	3656	-0.1387	0.0309	7.36207e-06	TRUE	reported	igd	0.00548079	20.1372
ebi-a-GCST90001401	IgD- CD27- AC	rs72953104	1	G	C	0.0643	41379583	3656	0.2313	0.05018	4.17503e-06	TRUE	reported	igd	0.00577786	21.235
ebi-a-GCST90001401	IgD- CD27- AC	rs113442137	1	A	G	0.0472	160254955	3656	-0.2567	0.05748	8.20994e-06	TRUE	reported	igd	0.00542562	19.9334
ebi-a-GCST90001401	IgD- CD27- AC	rs11688492	2	C	T	0.5196	64865804	3656	-0.1216	0.02504	1.243e-06	TRUE	reported	igd	0.00640914	23.5701
ebi-a-GCST90001401	IgD- CD27- AC	rs7606024	2	A	T	0.7882	56616595	3656	-0.1375	0.03037	6.15404e-06	TRUE	reported	igd	0.00557547	20.487
ebi-a-GCST90001401	IgD- CD27- AC	rs114551034	2	A	G	0.0509	66709035	3656	-0.2787	0.05695	1.033e-06	TRUE	reported	igd	0.00650796	23.9358
ebi-a-GCST90001401	IgD- CD27- AC	rs35574803	3	C	T	0.0562	32533246	3656	-0.2808	0.05393	2.01999e-07	TRUE	reported	igd	0.00736069	27.0954
ebi-a-GCST90001401	IgD- CD27- AC	rs13099360	3	G	A	0.0466	60476875	3656	-0.263	0.05944	9.95612e-06	TRUE	reported	igd	0.00532633	19.5666
ebi-a-GCST90001401	IgD- CD27- AC	rs59951351	4	T	A	0.1171	38152090	3656	0.173	0.03878	8.37298e-06	TRUE	reported	igd	0.00541393	19.8902
ebi-a-GCST90001401	IgD- CD27- AC	rs74356874	5	A	G	0.0066	22936562	3656	0.6631	0.1462	5.96499e-06	TRUE	reported	igd	0.00559526	20.5601
ebi-a-GCST90001401	IgD- CD27- AC	rs144306835	8	A	G	0.0234	96356983	3656	0.3826	0.07964	1.617e-06	TRUE	reported	igd	0.00627319	23.0669
ebi-a-GCST90001401	IgD- CD27- AC	rs112432445	9	A	G	0.0528	4162626	3656	0.2796	0.05583	5.767e-07	TRUE	reported	igd	0.0068134	25.0669
ebi-a-GCST90001401	IgD- CD27- AC	rs78763642	9	A	G	0.0279	25294308	3656	-0.3304	0.07442	9.2841e-06	TRUE	reported	igd	0.0053624	19.6999
ebi-a-GCST90001401	IgD- CD27- AC	rs117493606	10	G	T	0.009	28340929	3656	0.6463	0.1428	6.19099e-06	TRUE	reported	igd	0.00557159	20.4727
ebi-a-GCST90001401	IgD- CD27- AC	rs117833074	12	C	T	0.1146	77551907	3656	-0.1795	0.0403	8.64908e-06	TRUE	reported	igd	0.00539712	19.8281
ebi-a-GCST90001401	IgD- CD27- AC	rs1047792	12	T	G	0.176	6649099	3656	-0.1467	0.03249	6.49995e-06	TRUE	reported	igd	0.00554549	20.3762
ebi-a-GCST90001401	IgD- CD27- AC	rs2250246	12	G	A	0.5341	6553016	3656	0.1359	0.02451	3.12903e-08	TRUE	reported	igd	0.00833891	30.7266
ebi-a-GCST90001401	IgD- CD27- AC	rs11843493	13	C	A	0.4944	47527957	3656	-0.1109	0.02482	8.19691e-06	TRUE	reported	igd	0.00543111	19.9536
ebi-a-GCST90001401	IgD- CD27- AC	rs421516	17	A	C	0.9583	63135589	3656	-0.2897	0.0627	3.96798e-06	TRUE	reported	igd	0.00580533	21.3366
ebi-a-GCST90001401	IgD- CD27- AC	rs11661511	18	C	T	0.6704	60852258	3656	-0.1204	0.02636	5.03999e-06	TRUE	reported	igd	0.00567394	20.8509
ebi-a-GCST90001401	IgD- CD27- AC	rs72977632	19	A	T	0.0643	1930174	3656	-0.2296	0.05036	5.325e-06	TRUE	reported	igd	0.00565333	20.7747
ebi-a-GCST90001401	IgD- CD27- AC	rs406298	19	G	C	0.5327	16409903	3656	0.1135	0.0244	3.38602e-06	TRUE	reported	igd	0.0058836	21.6259
ebi-a-GCST90001401	IgD- CD27- AC	rs77126700	20	C	T	0.0239	47313887	3656	0.3825	0.08026	1.95101e-06	TRUE	reported	igd	0.00617403	22.7001
ebi-a-GCST90001401	IgD- CD27- AC	rs4239702	20	C	T	0.6002	44749251	3656	0.2841	0.02593	1.6421e-27	TRUE	reported	igd	0.0317907	119.977
ebi-a-GCST90001401	IgD- CD27- AC	rs909692	22	G	C	0.4683	50710633	3656	-0.1107	0.02495	9.356e-06	TRUE	reported	igd	0.00535569	19.6751
ebi-a-GCST90001401	IgD- CD27- AC	rs9615714	22	G	A	0.1421	48376963	3656	-0.1733	0.03486	6.94592e-07	TRUE	reported	igd	0.00671445	24.7004
ebi-a-GCST90001402	Sw mem %B cell	rs72757888	1	T	C	0.01	233045963	3657	-0.5733	0.1213	2.36701e-06	TRUE	reported	igd	0.00607117	22.3257
ebi-a-GCST90001402	Sw mem %B cell	rs11204752	1	C	T	0.5387	150958133	3657	0.1189	0.02561	3.58501e-06	TRUE	reported	igd	0.00585959	21.543
ebi-a-GCST90001402	Sw mem %B cell	rs1519529	2	G	C	0.2363	136974257	3657	0.1327	0.02951	7.13806e-06	TRUE	reported	igd	0.005499	20.21
ebi-a-GCST90001402	Sw mem %B cell	rs138919897	3	G	A	0.0019	106834795	3657	-1.348	0.3023	8.49298e-06	TRUE	reported	igd	0.00540784	19.8731
ebi-a-GCST90001402	Sw mem %B cell	rs55658041	4	T	G	0.0037	164291862	3657	1.008	0.2105	1.75102e-06	TRUE	reported	igd	0.00623128	22.9181
ebi-a-GCST90001402	Sw mem %B cell	rs17405603	5	T	A	0.2841	144608340	3657	-0.1414	0.02795	4.40301e-07	TRUE	reported	igd	0.00694995	25.5798
ebi-a-GCST90001402	Sw mem %B cell	rs830682	5	C	T	0.7383	165597506	3657	-0.1286	0.02855	6.85394e-06	TRUE	reported	igd	0.00551749	20.2783
ebi-a-GCST90001402	Sw mem %B cell	rs9265880	6	C	T	0.4717	31313054	3657	-0.1543	0.0316	1.096e-06	TRUE	reported	igd	0.00647754	23.8298
ebi-a-GCST90001402	Sw mem %B cell	rs2450220	8	T	C	0.816	119323401	3657	0.1522	0.03212	2.24698e-06	TRUE	reported	igd	0.00610232	22.4409
ebi-a-GCST90001402	Sw mem %B cell	rs140191306	9	T	C	0.0179	2570753	3657	-0.4624	0.09477	1.11199e-06	TRUE	reported	igd	0.00646772	23.7934
ebi-a-GCST90001402	Sw mem %B cell	rs2105800	11	A	G	0.4881	90592716	3657	-0.1181	0.02607	6.11406e-06	TRUE	reported	igd	0.00558036	20.5107
ebi-a-GCST90001402	Sw mem %B cell	rs11068290	12	T	C	0.0231	110228055	3657	-0.407	0.08203	7.305e-07	TRUE	reported	igd	0.00668659	24.604
ebi-a-GCST90001402	Sw mem %B cell	rs114917376	17	G	A	0.0958	51764168	3657	0.1985	0.04285	3.74197e-06	TRUE	reported	igd	0.00583382	21.4478
ebi-a-GCST90001402	Sw mem %B cell	rs73426855	17	C	T	0.1471	77637123	3657	0.1769	0.03524	5.427e-07	TRUE	reported	igd	0.00684347	25.1853
ebi-a-GCST90001403	Sw mem AC	rs142587763	1	T	C	0.0435	165680636	3656	-0.2707	0.05949	5.51099e-06	TRUE	reported	igd	0.00563157	20.6943
ebi-a-GCST90001403	Sw mem AC	rs115414430	2	G	C	0.0286	36720835	3656	0.3537	0.07458	2.19599e-06	TRUE	reported	igd	0.00611442	22.4796
ebi-a-GCST90001403	Sw mem AC	rs1519526	2	C	T	0.1957	136967396	3656	0.1511	0.03122	1.34999e-06	TRUE	reported	igd	0.00636624	23.4113
ebi-a-GCST90001403	Sw mem AC	rs7595246	2	C	T	0.1893	238554657	3656	0.1458	0.03118	3.01502e-06	TRUE	reported	igd	0.00594521	21.8537
ebi-a-GCST90001403	Sw mem AC	rs73185679	3	C	T	0.1041	186485863	3656	0.1794	0.03978	6.65794e-06	TRUE	reported	igd	0.00553223	20.3272
ebi-a-GCST90001403	Sw mem AC	rs141352577	3	T	C	0.0235	8492010	3656	0.3583	0.07898	5.91099e-06	TRUE	reported	igd	0.00559777	20.5694
ebi-a-GCST90001403	Sw mem AC	rs115218350	3	A	T	0.0008	104146883	3656	-1.838	0.4006	4.61403e-06	TRUE	reported	igd	0.00572492	21.0393
ebi-a-GCST90001403	Sw mem AC	rs80076964	4	C	G	0.0141	94935625	3656	0.481	0.1008	1.88499e-06	TRUE	reported	igd	0.00618965	22.7579
ebi-a-GCST90001403	Sw mem AC	rs4697617	4	A	G	0.7103	25771115	3656	0.1212	0.02695	7.07001e-06	TRUE	reported	igd	0.00550156	20.2139
ebi-a-GCST90001403	Sw mem AC	rs452973	5	T	G	0.2705	11308990	3656	0.1223	0.02758	9.50101e-06	TRUE	reported	igd	0.00534969	19.6529
ebi-a-GCST90001403	Sw mem AC	rs4076316	6	A	T	0.3005	167859623	3656	-0.1251	0.02725	4.53503e-06	TRUE	reported	igd	0.00573164	21.0642
ebi-a-GCST90001403	Sw mem AC	rs1161387	6	G	C	0.286	50598963	3656	0.1297	0.02914	8.86605e-06	TRUE	reported	igd	0.00538949	19.7999
ebi-a-GCST90001403	Sw mem AC	rs60508745	7	C	T	0.5137	40554169	3656	-0.1161	0.02496	3.37202e-06	TRUE	reported	igd	0.0058831	21.6241
ebi-a-GCST90001403	Sw mem AC	rs11777835	8	C	T	0.5715	144986103	3656	-0.1238	0.02489	6.82606e-07	TRUE	reported	igd	0.00672135	24.726
ebi-a-GCST90001403	Sw mem AC	rs62521107	8	T	C	0.058	118851954	3656	-0.2543	0.05357	2.146e-06	TRUE	reported	igd	0.00612597	22.5223
ebi-a-GCST90001403	Sw mem AC	rs2454536	10	C	T	0.283	53764740	3656	-0.1356	0.02771	1.02301e-06	TRUE	reported	igd	0.00650736	23.9336
ebi-a-GCST90001403	Sw mem AC	rs192544457	13	A	G	0.006	42337460	3656	0.7964	0.161	7.87209e-07	TRUE	reported	igd	0.00664825	24.4553
ebi-a-GCST90001403	Sw mem AC	rs73178168	13	T	C	0.1703	47809629	3656	0.16	0.03344	1.77599e-06	TRUE	reported	igd	0.00622286	22.8807
ebi-a-GCST90001403	Sw mem AC	rs9520836	13	G	A	0.5044	108957063	3656	0.1323	0.02454	7.42694e-08	TRUE	reported	igd	0.00788725	29.0491
ebi-a-GCST90001403	Sw mem AC	rs11653761	17	T	G	0.592	2716535	3656	-0.1273	0.02469	2.65497e-07	TRUE	reported	igd	0.00721875	26.5691
ebi-a-GCST90001403	Sw mem AC	rs421516	17	A	C	0.9583	63135589	3656	-0.2923	0.06252	3.03103e-06	TRUE	reported	igd	0.00594326	21.8465
ebi-a-GCST90001403	Sw mem AC	rs117605782	18	A	G	0.0034	46442174	3656	0.9179	0.2043	7.27998e-06	TRUE	reported	igd	0.00549106	20.1751
ebi-a-GCST90001403	Sw mem AC	rs149462070	21	C	A	0.0056	14412199	3656	-0.7487	0.1638	5.05406e-06	TRUE	reported	igd	0.00568207	20.8809
ebi-a-GCST90001403	Sw mem AC	rs77741094	21	G	C	0.0126	42362418	3656	-0.5466	0.1111	9.03192e-07	TRUE	reported	igd	0.00657717	24.1921
ebi-a-GCST90001403	Sw mem AC	rs5994482	22	G	C	0.103	32570873	3656	-0.1828	0.04049	6.51703e-06	TRUE	reported	igd	0.00554416	20.3713
ebi-a-GCST90001404	PB/PC %B cell	rs187723151	1	A	G	0.004	242186219	3658	-0.9069	0.1924	2.52e-06	TRUE	reported	igd	0.00603719	22.206
ebi-a-GCST90001404	PB/PC %B cell	rs2792563	1	A	G	0.5671	213100225	3658	-0.1287	0.02511	3.14702e-07	TRUE	reported	igd	0.00713037	26.2559
ebi-a-GCST90001404	PB/PC %B cell	rs150152228	2	G	A	0.0012	235278654	3658	-1.507	0.3325	6.01395e-06	TRUE	reported	igd	0.00558428	20.5308
ebi-a-GCST90001404	PB/PC %B cell	rs79423067	4	T	A	0.0149	143873369	3658	0.4869	0.1059	4.44795e-06	TRUE	reported	igd	0.00574568	21.1276
ebi-a-GCST90001404	PB/PC %B cell	rs78804535	4	T	C	0.0316	144419847	3658	0.3286	0.07069	3.46897e-06	TRUE	reported	igd	0.00587243	21.5964
ebi-a-GCST90001404	PB/PC %B cell	rs140642786	5	A	G	0.1223	148927495	3658	0.1711	0.03733	4.75499e-06	TRUE	reported	igd	0.00571023	20.9965
ebi-a-GCST90001404	PB/PC %B cell	rs2019885	5	C	T	0.1211	163177849	3658	-0.1749	0.03747	3.15798e-06	TRUE	reported	igd	0.00592092	21.7758
ebi-a-GCST90001404	PB/PC %B cell	rs193552	5	T	A	0.6506	148172599	3658	0.1159	0.02556	5.951e-06	TRUE	reported	igd	0.00558943	20.5498
ebi-a-GCST90001404	PB/PC %B cell	rs34629	5	A	G	0.0633	60527506	3658	-0.2427	0.05008	1.31299e-06	TRUE	reported	igd	0.00637952	23.4733
ebi-a-GCST90001404	PB/PC %B cell	rs61294310	6	G	A	0.0124	5266557	3658	0.5	0.1092	4.853e-06	TRUE	reported	igd	0.00569861	20.9535
ebi-a-GCST90001404	PB/PC %B cell	rs11754551	6	C	T	0.0681	145631063	3658	0.2127	0.04774	8.67301e-06	TRUE	reported	igd	0.00539729	19.8396
ebi-a-GCST90001404	PB/PC %B cell	rs78370279	7	G	A	0.0104	71338898	3658	0.5592	0.1204	3.54103e-06	TRUE	reported	igd	0.00586252	21.5598
ebi-a-GCST90001404	PB/PC %B cell	rs74326785	8	C	T	0.0279	24549984	3658	0.3429	0.07479	4.69397e-06	TRUE	reported	igd	0.00571368	21.0092
ebi-a-GCST90001404	PB/PC %B cell	rs138542577	8	C	G	0.0376	16074805	3658	0.3534	0.06406	3.708e-08	TRUE	reported	igd	0.0082512	30.4174
ebi-a-GCST90001404	PB/PC %B cell	rs4458909	8	A	G	0.3324	118447297	3658	-0.1199	0.02567	3.09599e-06	TRUE	reported	igd	0.00592871	21.8046
ebi-a-GCST90001404	PB/PC %B cell	rs3138500	9	T	C	0.0678	92219945	3658	-0.2223	0.04922	6.48993e-06	TRUE	reported	igd	0.00554545	20.3872
ebi-a-GCST90001404	PB/PC %B cell	rs12412378	10	A	C	0.1607	130483163	3658	-0.1669	0.0328	3.77798e-07	TRUE	reported	igd	0.00702843	25.8778
ebi-a-GCST90001404	PB/PC %B cell	rs185836310	10	C	T	0.051	73504848	3658	-0.257	0.05578	4.23e-06	TRUE	reported	igd	0.00576969	21.2164
ebi-a-GCST90001404	PB/PC %B cell	rs76195952	11	T	C	0.0142	129797755	3658	-0.4648	0.1027	6.24698e-06	TRUE	reported	igd	0.0055683	20.4717
ebi-a-GCST90001404	PB/PC %B cell	rs55728331	11	A	G	0.0015	117526440	3658	1.708	0.3449	7.60694e-07	TRUE	reported	igd	0.00665953	24.5105
ebi-a-GCST90001404	PB/PC %B cell	rs10849436	12	A	G	0.1595	6409619	3658	0.1576	0.0337	3.01599e-06	TRUE	reported	igd	0.0059432	21.8582
ebi-a-GCST90001404	PB/PC %B cell	rs62012610	15	C	G	0.0381	34006114	3658	0.2879	0.06268	4.51898e-06	TRUE	reported	igd	0.00573435	21.0857
ebi-a-GCST90001404	PB/PC %B cell	rs8191161	16	C	G	0.0832	82103595	3658	-0.2036	0.0447	5.427e-06	TRUE	reported	igd	0.0056395	20.7349
ebi-a-GCST90001404	PB/PC %B cell	rs12709039	16	A	C	0.7365	59861376	3658	-0.1407	0.02784	4.57499e-07	TRUE	reported	igd	0.006934	25.5277
ebi-a-GCST90001404	PB/PC %B cell	rs80148662	17	A	G	0.0137	52836239	3658	0.4702	0.1048	7.45504e-06	TRUE	reported	igd	0.00547288	20.1189
ebi-a-GCST90001404	PB/PC %B cell	rs186329	19	C	T	0.1706	56065534	3658	0.154	0.03221	1.79999e-06	TRUE	reported	igd	0.00621027	22.8466
ebi-a-GCST90001404	PB/PC %B cell	rs8132059	21	T	C	0.2243	16916284	3658	-0.1288	0.02877	7.73891e-06	TRUE	reported	igd	0.00544923	20.0315
ebi-a-GCST90001404	PB/PC %B cell	rs11089305	22	G	A	0.2881	19729361	3658	0.1338	0.02685	6.51793e-07	TRUE	reported	igd	0.00674282	24.8191
ebi-a-GCST90001405	PB/PC AC	rs80297308	1	T	C	0.0015	102294391	3657	1.467	0.3075	1.911e-06	TRUE	reported	igd	0.00618515	22.7474
ebi-a-GCST90001405	PB/PC AC	rs10800645	1	A	G	0.5844	199586940	3657	0.1124	0.02479	5.95498e-06	TRUE	reported	igd	0.00559011	20.5467
ebi-a-GCST90001405	PB/PC AC	rs74458303	2	A	G	0.0004	121699864	3657	2.692	0.5745	2.89701e-06	TRUE	reported	igd	0.00596823	21.9448
ebi-a-GCST90001405	PB/PC AC	rs148362575	2	T	A	0.0008	187165335	3657	2.566	0.5486	3.02998e-06	TRUE	reported	igd	0.00594684	21.8657
ebi-a-GCST90001405	PB/PC AC	rs148389014	3	T	C	0.0051	188082431	3657	0.7633	0.1696	7.01601e-06	TRUE	reported	igd	0.00550827	20.2442
ebi-a-GCST90001405	PB/PC AC	rs116540222	3	T	C	0.0011	117331256	3657	1.671	0.3677	5.67806e-06	TRUE	reported	igd	0.00561558	20.6409
ebi-a-GCST90001405	PB/PC AC	rs149048155	3	C	A	0.036	957228	3657	-0.2902	0.06467	7.45401e-06	TRUE	reported	igd	0.0054762	20.1257
ebi-a-GCST90001405	PB/PC AC	rs62353585	4	C	T	0.0227	168102710	3657	0.3653	0.07865	3.53403e-06	TRUE	reported	igd	0.00586439	21.5608
ebi-a-GCST90001405	PB/PC AC	rs76709581	5	C	T	0.1061	179574693	3657	-0.1773	0.03843	4.06097e-06	TRUE	reported	igd	0.0057867	21.2735
ebi-a-GCST90001405	PB/PC AC	rs7449190	5	C	T	0.7401	1297918	3657	0.1236	0.02749	7.09807e-06	TRUE	reported	igd	0.00549754	20.2046
ebi-a-GCST90001405	PB/PC AC	rs61294310	6	G	A	0.0124	5266557	3657	0.5137	0.1072	1.736e-06	TRUE	reported	igd	0.00624002	22.9505
ebi-a-GCST90001405	PB/PC AC	rs4506076	6	C	A	0.8043	8860293	3657	-0.1344	0.03016	8.53591e-06	TRUE	reported	igd	0.00540081	19.8472
ebi-a-GCST90001405	PB/PC AC	rs149559870	8	T	C	0.0157	39638049	3657	0.4466	0.09807	5.432e-06	TRUE	reported	igd	0.00563877	20.7266
ebi-a-GCST90001405	PB/PC AC	rs74565954	8	T	C	0.0135	24520468	3657	0.4919	0.1035	2.10199e-06	TRUE	reported	igd	0.00613866	22.5754
ebi-a-GCST90001405	PB/PC AC	rs62519719	8	A	G	0.2815	118376967	3657	-0.1239	0.02639	2.791e-06	TRUE	reported	igd	0.00599141	22.0306
ebi-a-GCST90001405	PB/PC AC	rs12412378	10	A	C	0.1608	130483163	3657	-0.16	0.03222	7.18704e-07	TRUE	reported	igd	0.006698	24.6463
ebi-a-GCST90001405	PB/PC AC	rs1681588	14	C	T	0.5559	23098304	3657	0.1086	0.02407	6.61698e-06	TRUE	reported	igd	0.00553569	20.3456
ebi-a-GCST90001405	PB/PC AC	rs17765677	16	C	T	0.0304	65999760	3657	-0.3422	0.07069	1.34499e-06	TRUE	reported	igd	0.00636715	23.4211
ebi-a-GCST90001405	PB/PC AC	rs7185719	16	G	C	0.732	59859266	3657	-0.1228	0.02721	6.561e-06	TRUE	reported	igd	0.00553863	20.3565
ebi-a-GCST90001405	PB/PC AC	rs112471525	17	G	A	0.0189	52797903	3657	0.3865	0.0862	7.58298e-06	TRUE	reported	igd	0.00546737	20.0931
ebi-a-GCST90001405	PB/PC AC	rs72883992	18	C	G	0.0807	24475181	3657	0.1932	0.04342	8.82104e-06	TRUE	reported	igd	0.00538474	19.7878
ebi-a-GCST90001405	PB/PC AC	rs4806937	19	A	C	0.3229	3443405	3657	-0.1145	0.02557	7.79292e-06	TRUE	reported	igd	0.00545318	20.0407
ebi-a-GCST90001405	PB/PC AC	rs6014246	20	A	G	0.3112	53613034	3657	-0.1186	0.02577	4.30299e-06	TRUE	reported	igd	0.00575847	21.1691
ebi-a-GCST90001405	PB/PC AC	rs4820558	22	G	C	0.466	21022887	3657	0.1172	0.02408	1.19399e-06	TRUE	reported	igd	0.00643596	23.6758
ebi-a-GCST90001405	PB/PC AC	rs28652751	22	A	T	0.3179	35861208	3657	-0.1141	0.02564	8.85707e-06	TRUE	reported	igd	0.00538598	19.7924
ebi-a-GCST90001406	Memory B cell %B cell	rs75766272	1	T	C	0.0201	8009985	3657	-0.468	0.08646	6.601e-08	TRUE	reported	igd	0.00794823	29.2835
ebi-a-GCST90001406	Memory B cell %B cell	rs4658141	1	C	T	0.3805	89814066	3657	-0.1354	0.02587	1.73201e-07	TRUE	reported	igd	0.00743496	27.3783
ebi-a-GCST90001406	Memory B cell %B cell	rs149876490	1	T	C	0.0027	16668240	3657	-1.002	0.224	7.993e-06	TRUE	reported	igd	0.00544183	19.9987
ebi-a-GCST90001406	Memory B cell %B cell	rs7412746	1	T	C	0.5153	150860471	3657	-0.138	0.02542	6.03295e-08	TRUE	reported	igd	0.00799459	29.4557
ebi-a-GCST90001406	Memory B cell %B cell	rs72635970	2	G	T	0.0444	73868977	3657	0.3572	0.06109	5.44703e-09	TRUE	reported	igd	0.00926225	34.17
ebi-a-GCST90001406	Memory B cell %B cell	rs116391651	2	A	G	0.0161	183843344	3657	0.426	0.09616	9.69393e-06	TRUE	reported	igd	0.00533803	19.6152
ebi-a-GCST90001406	Memory B cell %B cell	rs72844588	2	A	G	0.0913	138420154	3657	0.2178	0.04314	4.671e-07	TRUE	reported	igd	0.00692172	25.4752
ebi-a-GCST90001406	Memory B cell %B cell	rs55710170	3	A	G	0.1181	16416145	3657	-0.1745	0.03783	4.11604e-06	TRUE	reported	igd	0.0057846	21.2657
ebi-a-GCST90001406	Memory B cell %B cell	rs60515154	4	T	C	0.7517	47914545	3657	0.1306	0.02887	6.30304e-06	TRUE	reported	igd	0.00556473	20.4529
ebi-a-GCST90001406	Memory B cell %B cell	rs35698683	4	G	A	0.0447	11590243	3657	-0.2768	0.05925	3.09899e-06	TRUE	reported	igd	0.00593262	21.8131
ebi-a-GCST90001406	Memory B cell %B cell	rs77312528	4	G	T	0.0107	36385921	3657	-0.6233	0.1256	7.26993e-07	TRUE	reported	igd	0.00668922	24.6137
ebi-a-GCST90001406	Memory B cell %B cell	rs895377	5	A	G	0.3683	58050530	3657	-0.1351	0.02599	2.13e-07	TRUE	reported	igd	0.00733459	27.006
ebi-a-GCST90001406	Memory B cell %B cell	rs690488	5	A	C	0.8588	40183220	3657	0.1701	0.03602	2.43703e-06	TRUE	reported	igd	0.00606116	22.2886
ebi-a-GCST90001406	Memory B cell %B cell	rs115405874	5	G	A	0.0037	119742816	3657	0.9926	0.2014	8.60994e-07	TRUE	reported	igd	0.00659826	24.2768
ebi-a-GCST90001406	Memory B cell %B cell	rs62398379	6	C	T	0.4032	37585447	3657	0.1256	0.0259	1.28301e-06	TRUE	reported	igd	0.00638956	23.504
ebi-a-GCST90001406	Memory B cell %B cell	rs9270558	6	A	G	0.5249	32560667	3657	-0.1488	0.03249	4.79899e-06	TRUE	reported	igd	0.00570292	20.9637
ebi-a-GCST90001406	Memory B cell %B cell	rs9492229	6	C	T	0.9556	129409652	3657	0.3141	0.06101	2.74998e-07	TRUE	reported	igd	0.00719569	26.4909
ebi-a-GCST90001406	Memory B cell %B cell	rs633090	8	T	A	0.3414	12933368	3657	0.115	0.02571	7.96196e-06	TRUE	reported	igd	0.00544123	19.9965
ebi-a-GCST90001406	Memory B cell %B cell	rs140191306	9	T	C	0.0179	2570753	3657	-0.4176	0.09392	8.96396e-06	TRUE	reported	igd	0.00537698	19.7591
ebi-a-GCST90001406	Memory B cell %B cell	rs145123647	10	T	C	0.003	26959594	3657	-1.082	0.2244	1.48898e-06	TRUE	reported	igd	0.0063173	23.2365
ebi-a-GCST90001406	Memory B cell %B cell	rs10750504	11	A	C	0.1135	132156175	3657	-0.1775	0.03942	6.93202e-06	TRUE	reported	igd	0.00551363	20.264
ebi-a-GCST90001406	Memory B cell %B cell	rs61896866	11	A	G	0.2428	111318165	3657	0.1294	0.0287	6.71506e-06	TRUE	reported	igd	0.00552805	20.3174
ebi-a-GCST90001406	Memory B cell %B cell	rs112570989	12	T	C	0.0149	2866164	3657	-0.4739	0.1022	3.63203e-06	TRUE	reported	igd	0.00584522	21.4899
ebi-a-GCST90001406	Memory B cell %B cell	rs9584780	13	C	T	0.0257	98901269	3657	0.3691	0.07708	1.754e-06	TRUE	reported	igd	0.00623111	22.9175
ebi-a-GCST90001406	Memory B cell %B cell	rs76477280	13	G	A	0.0206	50147180	3657	0.4292	0.08807	1.14301e-06	TRUE	reported	igd	0.00645249	23.737
ebi-a-GCST90001406	Memory B cell %B cell	rs116844769	14	A	G	0.0662	65713895	3657	0.2839	0.05066	2.26199e-08	TRUE	reported	igd	0.00851455	31.3879
ebi-a-GCST90001406	Memory B cell %B cell	rs77762131	14	C	G	0.045	96205838	3657	0.2733	0.05819	2.73401e-06	TRUE	reported	igd	0.00599578	22.0468
ebi-a-GCST90001406	Memory B cell %B cell	rs72914692	18	A	G	0.018	54422995	3657	0.4209	0.09317	6.44896e-06	TRUE	reported	igd	0.00554963	20.3971
ebi-a-GCST90001406	Memory B cell %B cell	rs329966	19	G	A	0.5425	53070617	3657	0.1104	0.02479	8.72509e-06	TRUE	reported	igd	0.005394	19.822
ebi-a-GCST90001407	Memory B cell AC	rs16867231	2	A	G	0.0108	181050023	3656	0.538	0.1157	3.44897e-06	TRUE	reported	igd	0.00587937	21.6103
ebi-a-GCST90001407	Memory B cell AC	rs10018308	4	G	A	0.3441	120657899	3656	0.1198	0.0268	8.09003e-06	TRUE	reported	igd	0.00543589	19.9713
ebi-a-GCST90001407	Memory B cell AC	rs17708396	5	A	C	0.0005	148410250	3656	2.504	0.522	1.67699e-06	TRUE	reported	igd	0.00625456	22.998
ebi-a-GCST90001407	Memory B cell AC	rs12216018	6	T	C	0.1415	130514590	3656	-0.1641	0.03601	5.39399e-06	TRUE	reported	igd	0.00564813	20.7555
ebi-a-GCST90001407	Memory B cell AC	rs74565175	7	A	G	0.2009	81370578	3656	0.1371	0.03052	7.27394e-06	TRUE	reported	igd	0.0054892	20.1682
ebi-a-GCST90001407	Memory B cell AC	rs77643931	9	G	T	0.2798	129171041	3656	0.1235	0.02777	8.97408e-06	TRUE	reported	igd	0.00538063	19.7672
ebi-a-GCST90001407	Memory B cell AC	rs12763172	10	C	T	0.7213	85447519	3656	0.1259	0.02783	6.26801e-06	TRUE	reported	igd	0.00556666	20.4544
ebi-a-GCST90001407	Memory B cell AC	rs2879633	10	A	G	0.2884	53757050	3656	-0.1301	0.02775	2.84302e-06	TRUE	reported	igd	0.00597612	21.968
ebi-a-GCST90001407	Memory B cell AC	rs36072728	11	T	C	0.0356	29448646	3656	0.305	0.06718	5.80805e-06	TRUE	reported	igd	0.00560624	20.6007
ebi-a-GCST90001407	Memory B cell AC	rs557577736	13	G	A	0.001	46224092	3656	1.829	0.3891	2.68701e-06	TRUE	reported	igd	0.00600734	22.0835
ebi-a-GCST90001407	Memory B cell AC	rs12874404	13	G	A	0.3256	108993494	3656	0.173	0.02661	9.13903e-11	TRUE	reported	igd	0.0114289	42.244
ebi-a-GCST90001407	Memory B cell AC	rs61997631	14	G	C	0.0432	104600920	3656	-0.2972	0.06141	1.357e-06	TRUE	reported	igd	0.00636561	23.4089
ebi-a-GCST90001407	Memory B cell AC	rs77762131	14	C	G	0.045	96205838	3656	0.2713	0.05795	2.94503e-06	TRUE	reported	igd	0.00595924	21.9056
ebi-a-GCST90001407	Memory B cell AC	rs139196765	15	G	A	0.0025	24733764	3656	1.204	0.2523	1.89802e-06	TRUE	reported	igd	0.00619035	22.7604
ebi-a-GCST90001407	Memory B cell AC	rs11653761	17	T	G	0.592	2716535	3656	-0.1161	0.02478	2.93799e-06	TRUE	reported	igd	0.00596837	21.9394
ebi-a-GCST90001407	Memory B cell AC	rs144295598	22	A	G	0.0103	45164171	3656	0.6102	0.1207	4.46303e-07	TRUE	reported	igd	0.00694222	25.5442
ebi-a-GCST90001407	Memory B cell AC	rs9614226	22	G	T	0.9792	44688150	3656	-0.4235	0.08713	1.22101e-06	TRUE	reported	igd	0.00642049	23.6121
ebi-a-GCST90001408	Naive-mature B cell %B cell	rs4658141	1	C	T	0.3805	89814066	3657	0.1371	0.0259	1.28499e-07	TRUE	reported	igd	0.00760388	28.0051
ebi-a-GCST90001408	Naive-mature B cell %B cell	rs7412746	1	T	C	0.5153	150860471	3657	0.1312	0.02547	2.74802e-07	TRUE	reported	igd	0.00720352	26.5199
ebi-a-GCST90001408	Naive-mature B cell %B cell	rs75766272	1	T	C	0.0201	8009985	3657	0.463	0.0866	9.55103e-08	TRUE	reported	igd	0.00775568	28.5686
ebi-a-GCST90001408	Naive-mature B cell %B cell	rs149876490	1	T	C	0.0027	16668240	3657	1.014	0.2243	6.30798e-06	TRUE	reported	igd	0.00555741	20.4258
ebi-a-GCST90001408	Naive-mature B cell %B cell	rs72844588	2	A	G	0.0913	138420154	3657	-0.2131	0.04321	8.50492e-07	TRUE	reported	igd	0.00660685	24.3086
ebi-a-GCST90001408	Naive-mature B cell %B cell	rs13421263	2	T	C	0.0528	169182294	3657	0.2616	0.05638	3.61801e-06	TRUE	reported	igd	0.00585263	21.5173
ebi-a-GCST90001408	Naive-mature B cell %B cell	rs72635970	2	G	T	0.0444	73868977	3657	-0.3399	0.06121	3.01301e-08	TRUE	reported	igd	0.00836153	30.8191
ebi-a-GCST90001408	Naive-mature B cell %B cell	rs55710170	3	A	G	0.1181	16416145	3657	0.1678	0.03789	9.81002e-06	TRUE	reported	igd	0.00533442	19.6019
ebi-a-GCST90001408	Naive-mature B cell %B cell	rs35698683	4	G	A	0.0447	11590243	3657	0.2687	0.05935	6.16595e-06	TRUE	reported	igd	0.00557367	20.486
ebi-a-GCST90001408	Naive-mature B cell %B cell	rs77312528	4	G	T	0.0107	36385921	3657	0.6035	0.1258	1.68101e-06	TRUE	reported	igd	0.0062538	23.0015
ebi-a-GCST90001408	Naive-mature B cell %B cell	rs115405874	5	G	A	0.0037	119742816	3657	-1.013	0.2016	5.36896e-07	TRUE	reported	igd	0.00685685	25.2348
ebi-a-GCST90001408	Naive-mature B cell %B cell	rs690488	5	A	C	0.8588	40183220	3657	-0.1667	0.03608	3.98502e-06	TRUE	reported	igd	0.00580344	21.3354
ebi-a-GCST90001408	Naive-mature B cell %B cell	rs895377	5	A	G	0.3683	58050530	3657	0.1314	0.02603	4.65297e-07	TRUE	reported	igd	0.00691993	25.4686
ebi-a-GCST90001408	Naive-mature B cell %B cell	rs62398379	6	C	T	0.4032	37585447	3657	-0.1251	0.02593	1.46201e-06	TRUE	reported	igd	0.00632454	23.2633
ebi-a-GCST90001408	Naive-mature B cell %B cell	rs9492229	6	C	T	0.9556	129409652	3657	-0.3012	0.06111	8.684e-07	TRUE	reported	igd	0.0065991	24.28
ebi-a-GCST90001408	Naive-mature B cell %B cell	rs9270578	6	A	G	0.5261	32561093	3657	0.1477	0.03279	6.89001e-06	TRUE	reported	igd	0.0055176	20.2787
ebi-a-GCST90001408	Naive-mature B cell %B cell	rs633090	8	T	A	0.3414	12933368	3657	-0.1163	0.02575	6.45996e-06	TRUE	reported	igd	0.00554708	20.3877
ebi-a-GCST90001408	Naive-mature B cell %B cell	rs145123647	10	T	C	0.003	26959594	3657	1.077	0.2247	1.71902e-06	TRUE	reported	igd	0.00624282	22.9608
ebi-a-GCST90001408	Naive-mature B cell %B cell	rs61896866	11	A	G	0.2428	111318165	3657	-0.1306	0.02874	5.65601e-06	TRUE	reported	igd	0.00561491	20.6384
ebi-a-GCST90001408	Naive-mature B cell %B cell	rs2334904	11	A	G	0.114	132133144	3657	0.1801	0.03937	4.91405e-06	TRUE	reported	igd	0.00568975	20.9151
ebi-a-GCST90001408	Naive-mature B cell %B cell	rs112570989	12	T	C	0.0149	2866164	3657	0.4852	0.1023	2.19099e-06	TRUE	reported	igd	0.00611367	22.4829
ebi-a-GCST90001408	Naive-mature B cell %B cell	rs76477280	13	G	A	0.0206	50147180	3657	-0.4222	0.08821	1.76498e-06	TRUE	reported	igd	0.00622535	22.8962
ebi-a-GCST90001408	Naive-mature B cell %B cell	rs9584780	13	C	T	0.0257	98901269	3657	-0.388	0.07717	5.199e-07	TRUE	reported	igd	0.00686514	25.2656
ebi-a-GCST90001408	Naive-mature B cell %B cell	rs2476213	13	T	C	0.5659	102612226	3657	0.1119	0.02521	9.30294e-06	TRUE	reported	igd	0.00535866	19.6914
ebi-a-GCST90001408	Naive-mature B cell %B cell	rs77762131	14	C	G	0.045	96205838	3657	-0.2722	0.05828	3.10099e-06	TRUE	reported	igd	0.00592965	21.8022
ebi-a-GCST90001408	Naive-mature B cell %B cell	rs974368	14	A	G	0.5141	63009549	3657	-0.1154	0.025	4.08e-06	TRUE	reported	igd	0.00579273	21.2958
ebi-a-GCST90001408	Naive-mature B cell %B cell	rs116844769	14	A	G	0.0662	65713895	3657	-0.2677	0.05076	1.41599e-07	TRUE	reported	igd	0.00754811	27.7982
ebi-a-GCST90001408	Naive-mature B cell %B cell	rs72914692	18	A	G	0.018	54422995	3657	-0.4239	0.0933	5.72203e-06	TRUE	reported	igd	0.00561299	20.6313
ebi-a-GCST90001408	Naive-mature B cell %B cell	rs9614418	22	G	C	0.0005	44674143	3657	-2.179	0.4823	6.418e-06	TRUE	reported	igd	0.00555057	20.4006
ebi-a-GCST90001409	Naive-mature B cell AC	rs139077655	2	T	C	0.382	132741527	3656	-0.1159	0.02519	4.36697e-06	TRUE	reported	igd	0.00575701	21.1579
ebi-a-GCST90001409	Naive-mature B cell AC	rs76981518	4	T	C	0.0744	152777207	3656	-0.2134	0.04708	6.00897e-06	TRUE	reported	igd	0.00558825	20.5342
ebi-a-GCST90001409	Naive-mature B cell AC	rs115150472	5	T	C	0.0004	146138788	3656	2.627	0.579	5.91398e-06	TRUE	reported	igd	0.0055991	20.5743
ebi-a-GCST90001409	Naive-mature B cell AC	rs10042327	5	A	G	0.0613	58278611	3656	0.233	0.05192	7.40491e-06	TRUE	reported	igd	0.00547836	20.1282
ebi-a-GCST90001409	Naive-mature B cell AC	rs17056318	5	C	T	0.081	158285953	3656	-0.2366	0.0457	2.36499e-07	TRUE	reported	igd	0.00727811	26.7892
ebi-a-GCST90001409	Naive-mature B cell AC	rs9354413	6	C	T	0.2964	67039330	3656	0.1232	0.02743	7.29794e-06	TRUE	reported	igd	0.00548749	20.1619
ebi-a-GCST90001409	Naive-mature B cell AC	rs35607968	7	T	C	0.1536	67653879	3656	0.1584	0.03419	3.71304e-06	TRUE	reported	igd	0.00583665	21.4523
ebi-a-GCST90001409	Naive-mature B cell AC	rs2390504	7	A	G	0.0486	21321670	3656	-0.2668	0.05743	3.51002e-06	TRUE	reported	igd	0.00586856	21.5703
ebi-a-GCST90001409	Naive-mature B cell AC	rs143397127	7	C	T	0.0157	12847391	3656	-0.4624	0.09926	3.298e-06	TRUE	reported	igd	0.0059008	21.6895
ebi-a-GCST90001409	Naive-mature B cell AC	rs2395904	8	G	T	0.2657	130617819	3656	-0.1445	0.02761	1.74e-07	TRUE	reported	igd	0.00743627	27.3757
ebi-a-GCST90001409	Naive-mature B cell AC	rs283340	8	C	T	0.5621	70193536	3656	0.1251	0.02477	4.59505e-07	TRUE	reported	igd	0.00692846	25.4932
ebi-a-GCST90001409	Naive-mature B cell AC	rs189761842	10	T	C	0.0055	125485345	3656	0.7902	0.1709	3.91796e-06	TRUE	reported	igd	0.00581369	21.3674
ebi-a-GCST90001409	Naive-mature B cell AC	rs117344365	10	A	G	0.0178	33779474	3656	-0.4129	0.09241	8.12905e-06	TRUE	reported	igd	0.00543101	19.9533
ebi-a-GCST90001409	Naive-mature B cell AC	rs12799241	11	A	G	0.2619	119980729	3656	0.138	0.02805	9.06797e-07	TRUE	reported	igd	0.00657689	24.1911
ebi-a-GCST90001409	Naive-mature B cell AC	rs2286599	12	A	G	0.32	6499533	3656	0.1183	0.0266	8.96004e-06	TRUE	reported	igd	0.00538092	19.7683
ebi-a-GCST90001409	Naive-mature B cell AC	rs58114937	12	G	A	0.1302	67638132	3656	0.1702	0.0363	2.84499e-06	TRUE	reported	igd	0.00597718	21.9719
ebi-a-GCST90001409	Naive-mature B cell AC	rs9564767	13	G	A	0.6075	71534535	3656	-0.1163	0.02507	3.62602e-06	TRUE	reported	igd	0.00585188	21.5086
ebi-a-GCST90001409	Naive-mature B cell AC	rs3811215	14	T	G	0.3032	22954777	3656	-0.1229	0.02697	5.33495e-06	TRUE	reported	igd	0.00564776	20.7541
ebi-a-GCST90001409	Naive-mature B cell AC	rs76263497	15	A	G	0.0989	60878804	3656	-0.1886	0.04138	5.33703e-06	TRUE	reported	igd	0.00564983	20.7618
ebi-a-GCST90001409	Naive-mature B cell AC	rs143176410	16	C	G	0.001	84305239	3656	1.819	0.4058	7.65297e-06	TRUE	reported	igd	0.00546581	20.0818
ebi-a-GCST90001409	Naive-mature B cell AC	rs77983244	17	A	G	0.0325	7316027	3656	-0.3088	0.06711	4.341e-06	TRUE	reported	igd	0.00575793	21.1613
ebi-a-GCST90001409	Naive-mature B cell AC	rs62067029	17	T	A	0.4148	38038391	3656	-0.1605	0.02868	2.34601e-08	TRUE	reported	igd	0.00849339	31.3007
ebi-a-GCST90001409	Naive-mature B cell AC	rs62115322	19	G	C	0.2083	53848484	3656	0.1382	0.02968	3.31002e-06	TRUE	reported	igd	0.00589541	21.6696
ebi-a-GCST90001409	Naive-mature B cell AC	rs34764986	20	C	T	0.0699	59926554	3656	-0.2347	0.04805	1.08201e-06	TRUE	reported	igd	0.00648348	23.8452
ebi-a-GCST90001410	IgD- CD38br %B cell	rs2792563	1	A	G	0.567	213100225	3657	-0.1407	0.02479	1.494e-08	TRUE	reported	igd	0.00873175	32.1957
ebi-a-GCST90001410	IgD- CD38br %B cell	rs1250061	2	A	T	0.5554	216542855	3657	-0.1078	0.02407	7.79399e-06	TRUE	reported	igd	0.00545488	20.0469
ebi-a-GCST90001410	IgD- CD38br %B cell	rs12636371	3	A	G	0.4619	125894785	3657	0.1185	0.02414	9.60993e-07	TRUE	reported	igd	0.00654613	24.0838
ebi-a-GCST90001410	IgD- CD38br %B cell	rs12493961	3	G	A	0.0219	11244825	3657	0.3884	0.08136	1.883e-06	TRUE	reported	igd	0.00619318	22.7771
ebi-a-GCST90001410	IgD- CD38br %B cell	rs13075403	3	G	A	0.7616	28830276	3657	0.1247	0.02799	8.55894e-06	TRUE	reported	igd	0.00539823	19.8376
ebi-a-GCST90001410	IgD- CD38br %B cell	rs11938966	4	A	C	0.0294	55386841	3657	0.3165	0.06988	6.1e-06	TRUE	reported	igd	0.00557811	20.5024
ebi-a-GCST90001410	IgD- CD38br %B cell	rs76912165	5	G	A	0.0209	92965344	3657	0.4094	0.08778	3.21699e-06	TRUE	reported	igd	0.00591295	21.7404
ebi-a-GCST90001410	IgD- CD38br %B cell	rs139843122	6	T	A	0.0123	107939307	3657	-0.5032	0.1082	3.39899e-06	TRUE	reported	igd	0.00587951	21.6167
ebi-a-GCST90001410	IgD- CD38br %B cell	rs148377259	7	C	T	0.034	106306631	3657	-0.3437	0.06603	2.037e-07	TRUE	reported	igd	0.00735437	27.0794
ebi-a-GCST90001410	IgD- CD38br %B cell	rs13235778	7	A	G	0.2801	57550983	3657	-0.1235	0.02712	5.46298e-06	TRUE	reported	igd	0.00563863	20.7261
ebi-a-GCST90001410	IgD- CD38br %B cell	rs10270812	7	C	T	0.5103	68026886	3657	-0.118	0.0244	1.38599e-06	TRUE	reported	igd	0.00635464	23.3747
ebi-a-GCST90001410	IgD- CD38br %B cell	rs188550599	8	G	A	0.0142	15730211	3657	0.44	0.098	7.33297e-06	TRUE	reported	igd	0.00548202	20.1472
ebi-a-GCST90001410	IgD- CD38br %B cell	rs138542577	8	C	G	0.0376	16074805	3657	0.3227	0.06331	3.63898e-07	TRUE	reported	igd	0.0070543	25.9666
ebi-a-GCST90001410	IgD- CD38br %B cell	rs137930158	8	C	G	0.007	109663198	3657	-0.6636	0.1413	2.76102e-06	TRUE	reported	igd	0.00599504	22.044
ebi-a-GCST90001410	IgD- CD38br %B cell	rs113087021	11	A	T	0.0766	97765784	3657	0.2024	0.04541	8.53002e-06	TRUE	reported	igd	0.00540306	19.8555
ebi-a-GCST90001410	IgD- CD38br %B cell	rs478251	11	C	A	0.1333	127827727	3657	0.1745	0.03499	6.44496e-07	TRUE	reported	igd	0.00675514	24.858
ebi-a-GCST90001410	IgD- CD38br %B cell	rs238926	11	A	G	0.369	113975210	3657	-0.1152	0.02506	4.39805e-06	TRUE	reported	igd	0.00574534	21.1206
ebi-a-GCST90001410	IgD- CD38br %B cell	rs7185719	16	G	C	0.732	59859266	3657	-0.1257	0.02735	4.43803e-06	TRUE	reported	igd	0.00574288	21.1115
ebi-a-GCST90001410	IgD- CD38br %B cell	rs11705673	22	G	C	0.12	45016637	3657	0.1701	0.0368	3.95103e-06	TRUE	reported	igd	0.00580842	21.3538
ebi-a-GCST90001411	IgD+ CD24+ %B cell	rs75766272	1	T	C	0.0201	8009985	3657	-0.4552	0.08737	1.99402e-07	TRUE	reported	igd	0.00736789	27.1295
ebi-a-GCST90001411	IgD+ CD24+ %B cell	rs11584183	1	C	T	0.2311	230130712	3657	-0.1336	0.03015	9.70197e-06	TRUE	reported	igd	0.00534057	19.6246
ebi-a-GCST90001411	IgD+ CD24+ %B cell	rs45608038	2	G	A	0.0421	73679013	3657	0.2797	0.063	9.25295e-06	TRUE	reported	igd	0.00536098	19.7
ebi-a-GCST90001411	IgD+ CD24+ %B cell	rs6781675	3	C	G	0.0235	4408435	3657	0.3685	0.08216	7.49307e-06	TRUE	reported	igd	0.00547075	20.1056
ebi-a-GCST90001411	IgD+ CD24+ %B cell	rs11134931	5	A	G	0.6924	175234476	3657	-0.1214	0.02723	8.45999e-06	TRUE	reported	igd	0.00540584	19.8657
ebi-a-GCST90001411	IgD+ CD24+ %B cell	rs34418535	6	G	A	0.064	32553200	3657	0.4368	0.09069	1.52398e-06	TRUE	reported	igd	0.00630341	23.1851
ebi-a-GCST90001411	IgD+ CD24+ %B cell	rs45575344	6	C	T	0.1333	133003242	3657	-0.1674	0.0367	5.27898e-06	TRUE	reported	igd	0.00565705	20.7942
ebi-a-GCST90001411	IgD+ CD24+ %B cell	rs147867176	6	T	A	0.0418	169106376	3657	-0.2834	0.06299	7.04693e-06	TRUE	reported	igd	0.00550471	20.2311
ebi-a-GCST90001411	IgD+ CD24+ %B cell	rs9369326	6	C	T	0.3121	42013868	3657	-0.1237	0.02675	3.92103e-06	TRUE	reported	igd	0.00581346	21.3724
ebi-a-GCST90001411	IgD+ CD24+ %B cell	rs7457479	7	C	T	0.2762	66493985	3657	-0.1289	0.02875	7.625e-06	TRUE	reported	igd	0.00546669	20.0906
ebi-a-GCST90001411	IgD+ CD24+ %B cell	rs62562996	9	A	G	0.0172	21576571	3657	-0.4312	0.09145	2.51102e-06	TRUE	reported	igd	0.00604273	22.2204
ebi-a-GCST90001411	IgD+ CD24+ %B cell	rs112570989	12	T	C	0.0149	2866164	3657	-0.4808	0.1031	3.23601e-06	TRUE	reported	igd	0.00591169	21.7357
ebi-a-GCST90001411	IgD+ CD24+ %B cell	rs12874404	13	G	A	0.3257	108993494	3657	0.1313	0.027	1.20301e-06	TRUE	reported	igd	0.00642507	23.6355
ebi-a-GCST90001411	IgD+ CD24+ %B cell	rs7988851	13	T	C	0.3266	51367583	3657	-0.1353	0.02683	4.79204e-07	TRUE	reported	igd	0.00690589	25.4166
ebi-a-GCST90001411	IgD+ CD24+ %B cell	rs76477280	13	G	A	0.0206	50147180	3657	0.4747	0.08918	1.07999e-07	TRUE	reported	igd	0.00768824	28.3182
ebi-a-GCST90001411	IgD+ CD24+ %B cell	rs145371905	13	T	G	0.0194	70325772	3657	0.4126	0.09065	5.50402e-06	TRUE	reported	igd	0.00563306	20.7055
ebi-a-GCST90001411	IgD+ CD24+ %B cell	rs77762131	14	C	G	0.045	96205838	3657	0.2816	0.05855	1.567e-06	TRUE	reported	igd	0.00628562	23.1193
ebi-a-GCST90001411	IgD+ CD24+ %B cell	rs78269238	14	T	C	0.0582	65673804	3657	0.2453	0.05457	7.14595e-06	TRUE	reported	igd	0.00549502	20.1953
ebi-a-GCST90001411	IgD+ CD24+ %B cell	rs35130455	14	A	T	0.704	93256694	3657	-0.1204	0.02707	9.00306e-06	TRUE	reported	igd	0.00538033	19.7715
ebi-a-GCST90001411	IgD+ CD24+ %B cell	rs17256322	16	A	T	0.3234	4127619	3657	0.1207	0.02634	4.73097e-06	TRUE	reported	igd	0.00570915	20.9868
ebi-a-GCST90001411	IgD+ CD24+ %B cell	rs144479315	18	T	A	0.0418	23575118	3657	0.2862	0.06339	6.54395e-06	TRUE	reported	igd	0.00554318	20.3732
ebi-a-GCST90001412	IgD+ CD24+ AC	rs7586359	2	G	T	0.8907	237195419	3656	-0.1868	0.03837	1.16899e-06	TRUE	reported	igd	0.00644106	23.6882
ebi-a-GCST90001412	IgD+ CD24+ AC	rs10513789	3	G	T	0.2261	182760073	3656	0.1323	0.0295	7.519e-06	TRUE	reported	igd	0.00547125	20.1019
ebi-a-GCST90001412	IgD+ CD24+ AC	rs13132141	4	A	G	0.6385	156739300	3656	-0.1191	0.02557	3.304e-06	TRUE	reported	igd	0.00589911	21.6833
ebi-a-GCST90001412	IgD+ CD24+ AC	rs147556975	5	T	C	0.039	148456360	3656	-0.3012	0.06251	1.508e-06	TRUE	reported	igd	0.00631038	23.2046
ebi-a-GCST90001412	IgD+ CD24+ AC	rs4702913	5	C	A	0.9123	4700587	3656	0.197	0.04215	3.07999e-06	TRUE	reported	igd	0.00593942	21.8323
ebi-a-GCST90001412	IgD+ CD24+ AC	rs10942726	5	G	A	0.3155	74257985	3656	0.1176	0.02628	7.85507e-06	TRUE	reported	igd	0.00544735	20.0136
ebi-a-GCST90001412	IgD+ CD24+ AC	rs144607178	7	T	C	0.0636	63248560	3656	0.2175	0.0491	9.7089e-06	TRUE	reported	igd	0.00533857	19.6118
ebi-a-GCST90001412	IgD+ CD24+ AC	rs10749417	10	T	A	0.2247	85446387	3656	-0.1304	0.02887	6.46606e-06	TRUE	reported	igd	0.00554931	20.3903
ebi-a-GCST90001412	IgD+ CD24+ AC	rs11047113	12	C	A	0.1027	23968609	3656	-0.1831	0.04029	5.67296e-06	TRUE	reported	igd	0.00561732	20.6417
ebi-a-GCST90001412	IgD+ CD24+ AC	rs183466766	13	A	G	0.0402	108710731	3656	0.3121	0.06005	2.14299e-07	TRUE	reported	igd	0.00733429	26.9975
ebi-a-GCST90001412	IgD+ CD24+ AC	rs139981802	13	C	T	0.0418	108488351	3656	0.3005	0.05978	5.22998e-07	TRUE	reported	igd	0.00686404	25.2545
ebi-a-GCST90001412	IgD+ CD24+ AC	rs557577736	13	G	A	0.001	46224092	3656	1.819	0.3815	1.91898e-06	TRUE	reported	igd	0.00617985	22.7216
ebi-a-GCST90001412	IgD+ CD24+ AC	rs145371905	13	T	G	0.0194	70325772	3656	0.4292	0.08767	1.02101e-06	TRUE	reported	igd	0.00651289	23.9541
ebi-a-GCST90001412	IgD+ CD24+ AC	rs9314892	13	G	A	0.8553	114873368	3656	-0.1608	0.03478	3.926e-06	TRUE	reported	igd	0.00581266	21.3636
ebi-a-GCST90001412	IgD+ CD24+ AC	rs12874404	13	G	A	0.3256	108993494	3656	0.1963	0.02601	5.61824e-14	TRUE	reported	igd	0.0153405	56.9275
ebi-a-GCST90001412	IgD+ CD24+ AC	rs73192651	13	T	C	0.02	50212885	3656	0.4428	0.08724	4.05005e-07	TRUE	reported	igd	0.00699726	25.7482
ebi-a-GCST90001412	IgD+ CD24+ AC	rs8014978	14	C	T	0.5737	94936964	3656	-0.1136	0.02446	3.565e-06	TRUE	reported	igd	0.0058652	21.5579
ebi-a-GCST90001412	IgD+ CD24+ AC	rs77762131	14	C	G	0.045	96205838	3656	0.291	0.05685	3.22404e-07	TRUE	reported	igd	0.0071157	26.1871
ebi-a-GCST90001412	IgD+ CD24+ AC	rs12595433	15	A	G	0.4579	63290645	3656	-0.1118	0.02462	5.79696e-06	TRUE	reported	igd	0.00560865	20.6096
ebi-a-GCST90001412	IgD+ CD24+ AC	rs880312	16	A	G	0.1034	8963501	3656	-0.1821	0.03971	4.67897e-06	TRUE	reported	igd	0.00571904	21.0176
ebi-a-GCST90001412	IgD+ CD24+ AC	rs11653761	17	T	G	0.592	2716535	3656	-0.125	0.02429	2.83302e-07	TRUE	reported	igd	0.00719158	26.4684
ebi-a-GCST90001412	IgD+ CD24+ AC	rs7254039	19	A	G	0.0435	14993354	3656	-0.2566	0.05765	8.81089e-06	TRUE	reported	igd	0.00538966	19.8005
ebi-a-GCST90001412	IgD+ CD24+ AC	rs9614226	22	G	T	0.9792	44688150	3656	-0.4122	0.08546	1.46501e-06	TRUE	reported	igd	0.00632309	23.2516
ebi-a-GCST90001413	IgD- CD24- %B cell	rs111237501	1	C	T	0.003	163272701	3657	1.055	0.2248	2.813e-06	TRUE	reported	igd	0.00598659	22.0128
ebi-a-GCST90001413	IgD- CD24- %B cell	rs11887461	2	G	A	0.4754	128660247	3657	0.1136	0.0249	5.25303e-06	TRUE	reported	igd	0.00565937	20.8027
ebi-a-GCST90001413	IgD- CD24- %B cell	rs13020544	2	A	G	0.0004	217809198	3657	-2.752	0.5674	1.287e-06	TRUE	reported	igd	0.00639158	23.5115
ebi-a-GCST90001413	IgD- CD24- %B cell	rs145137909	2	A	G	0.0004	215618238	3657	-2.77	0.5672	1.087e-06	TRUE	reported	igd	0.00647946	23.8369
ebi-a-GCST90001413	IgD- CD24- %B cell	rs114209430	4	C	T	0.0085	83018399	3657	-0.6384	0.136	2.75797e-06	TRUE	reported	igd	0.00598927	22.0227
ebi-a-GCST90001413	IgD- CD24- %B cell	rs17044633	4	G	A	0.0286	113331648	3657	0.3561	0.07517	2.256e-06	TRUE	reported	igd	0.0060992	22.4294
ebi-a-GCST90001413	IgD- CD24- %B cell	rs183821560	5	A	G	0.0016	62072324	3657	-1.841	0.3885	2.25102e-06	TRUE	reported	igd	0.00610298	22.4434
ebi-a-GCST90001413	IgD- CD24- %B cell	rs9398107	6	G	A	0.0555	107155687	3657	0.2678	0.0552	1.274e-06	TRUE	reported	igd	0.00639487	23.5237
ebi-a-GCST90001413	IgD- CD24- %B cell	rs73045003	7	T	C	0.1396	2651996	3657	-0.1605	0.03611	9.03608e-06	TRUE	reported	igd	0.00537317	19.745
ebi-a-GCST90001413	IgD- CD24- %B cell	rs76377003	8	G	A	0.0219	112881828	3657	-0.3971	0.08574	3.76296e-06	TRUE	reported	igd	0.00583133	21.4385
ebi-a-GCST90001413	IgD- CD24- %B cell	rs112898282	10	C	T	0.0152	28462184	3657	0.4712	0.1007	2.97201e-06	TRUE	reported	igd	0.00595161	21.8834
ebi-a-GCST90001413	IgD- CD24- %B cell	rs7966251	12	A	G	0.1349	103731395	3657	0.1908	0.03619	1.43199e-07	TRUE	reported	igd	0.00754338	27.7806
ebi-a-GCST90001413	IgD- CD24- %B cell	rs142305616	14	C	A	0.0148	103946237	3657	0.466	0.1047	8.83792e-06	TRUE	reported	igd	0.00538775	19.7989
ebi-a-GCST90001413	IgD- CD24- %B cell	rs7198605	16	T	C	0.182	6107421	3657	0.146	0.03204	5.38295e-06	TRUE	reported	igd	0.00564595	20.7531
ebi-a-GCST90001413	IgD- CD24- %B cell	rs35192093	18	T	C	0.1593	29387367	3657	0.1597	0.03505	5.36402e-06	TRUE	reported	igd	0.00564482	20.749
ebi-a-GCST90001413	IgD- CD24- %B cell	rs8109503	19	A	T	0.0919	19073798	3657	-0.2029	0.04406	4.27297e-06	TRUE	reported	igd	0.00576553	21.1952
ebi-a-GCST90001413	IgD- CD24- %B cell	rs6073000	20	C	T	0.959	41777449	3657	-0.3098	0.06272	8.163e-07	TRUE	reported	igd	0.00662732	24.3845
ebi-a-GCST90001413	IgD- CD24- %B cell	rs115218594	22	A	G	0.0421	27642688	3657	-0.2776	0.06207	7.95591e-06	TRUE	reported	igd	0.00543978	19.9912
ebi-a-GCST90001414	IgD- CD24- AC	rs72953104	1	G	C	0.0643	41379583	3656	0.2344	0.05087	4.19701e-06	TRUE	reported	igd	0.00577392	21.2204
ebi-a-GCST90001414	IgD- CD24- AC	rs111237501	1	C	T	0.003	163272701	3656	1.052	0.2261	3.34703e-06	TRUE	reported	igd	0.00588654	21.6368
ebi-a-GCST90001414	IgD- CD24- AC	rs114114265	2	A	G	0.0647	79806712	3656	0.2343	0.05149	5.50896e-06	TRUE	reported	igd	0.0056317	20.6948
ebi-a-GCST90001414	IgD- CD24- AC	rs7615875	3	C	T	0.1956	29345411	3656	0.1425	0.03201	8.8481e-06	TRUE	reported	igd	0.00539144	19.8071
ebi-a-GCST90001414	IgD- CD24- AC	rs76499400	3	T	G	0.0792	191888629	3656	0.2069	0.04589	6.76893e-06	TRUE	reported	igd	0.00552931	20.3164
ebi-a-GCST90001414	IgD- CD24- AC	rs4697616	4	A	G	0.6779	25767183	3656	0.1246	0.02682	3.53403e-06	TRUE	reported	igd	0.00586889	21.5715
ebi-a-GCST90001414	IgD- CD24- AC	rs17044633	4	G	A	0.0286	113331648	3656	0.3458	0.07605	5.62406e-06	TRUE	reported	igd	0.00562336	20.664
ebi-a-GCST90001414	IgD- CD24- AC	rs76225955	4	C	T	0.0909	31594004	3656	-0.1924	0.0432	8.65506e-06	TRUE	reported	igd	0.00539618	19.8246
ebi-a-GCST90001414	IgD- CD24- AC	rs74356874	5	A	G	0.0066	22936562	3656	0.6821	0.1488	4.73598e-06	TRUE	reported	igd	0.00571472	21.0016
ebi-a-GCST90001414	IgD- CD24- AC	rs145638783	6	A	G	0.0033	1238442	3656	-0.9851	0.2144	4.469e-06	TRUE	reported	igd	0.00574122	21.0996
ebi-a-GCST90001414	IgD- CD24- AC	rs112898282	10	C	T	0.0152	28462184	3656	0.4601	0.1017	6.27798e-06	TRUE	reported	igd	0.00556714	20.4562
ebi-a-GCST90001414	IgD- CD24- AC	rs75453701	13	G	A	0.0464	55229646	3656	0.2658	0.05994	9.47305e-06	TRUE	reported	igd	0.00534984	19.6535
ebi-a-GCST90001414	IgD- CD24- AC	rs7982713	13	G	A	0.2157	71376322	3656	-0.1482	0.03033	1.068e-06	TRUE	reported	igd	0.00648811	23.8624
ebi-a-GCST90001414	IgD- CD24- AC	rs191543445	14	G	A	0.031	31505138	3656	0.3337	0.07236	4.14295e-06	TRUE	reported	igd	0.00578349	21.2558
ebi-a-GCST90001414	IgD- CD24- AC	rs496760	15	A	G	0.6422	54695686	3656	0.1331	0.02656	5.69102e-07	TRUE	reported	igd	0.00682214	25.0993
ebi-a-GCST90001414	IgD- CD24- AC	rs421516	17	A	C	0.9583	63135589	3656	-0.2921	0.06361	4.54496e-06	TRUE	reported	igd	0.00573467	21.0753
ebi-a-GCST90001414	IgD- CD24- AC	rs72977632	19	A	T	0.0643	1930174	3656	-0.2323	0.05115	5.75294e-06	TRUE	reported	igd	0.00560993	20.6143
ebi-a-GCST90001414	IgD- CD24- AC	rs451367	19	C	T	0.7674	16412842	3656	-0.146	0.0296	8.51805e-07	TRUE	reported	igd	0.00661052	24.3156
ebi-a-GCST90001415	IgD+ CD24- %B cell	rs11184230	1	T	C	0.1095	105159724	3657	-0.1946	0.03983	1.083e-06	TRUE	reported	igd	0.00648507	23.8576
ebi-a-GCST90001415	IgD+ CD24- %B cell	rs7412746	1	T	C	0.5153	150860471	3657	0.1263	0.02588	1.11199e-06	TRUE	reported	igd	0.00647044	23.8035
ebi-a-GCST90001415	IgD+ CD24- %B cell	rs75766272	1	T	C	0.0201	8009985	3657	0.483	0.08768	3.86002e-08	TRUE	reported	igd	0.00822961	30.3288
ebi-a-GCST90001415	IgD+ CD24- %B cell	rs45608038	2	G	A	0.0421	73679013	3657	-0.2927	0.06326	3.85496e-06	TRUE	reported	igd	0.00582006	21.3968
ebi-a-GCST90001415	IgD+ CD24- %B cell	rs12465275	2	C	T	0.009	4082267	3657	-0.6051	0.136	8.84199e-06	TRUE	reported	igd	0.00538402	19.7851
ebi-a-GCST90001415	IgD+ CD24- %B cell	rs56335940	3	A	G	0.1326	106579815	3657	-0.1728	0.03773	4.83905e-06	TRUE	reported	igd	0.00570302	20.9641
ebi-a-GCST90001415	IgD+ CD24- %B cell	rs1972883	4	A	G	0.7849	47951945	3657	-0.1408	0.03125	6.88906e-06	TRUE	reported	igd	0.00552047	20.2893
ebi-a-GCST90001415	IgD+ CD24- %B cell	rs35698683	4	G	A	0.0447	11590243	3657	0.2735	0.06003	5.36402e-06	TRUE	reported	igd	0.0056441	20.7463
ebi-a-GCST90001415	IgD+ CD24- %B cell	rs6910508	6	A	G	0.4199	166531345	3657	0.1159	0.0255	5.71202e-06	TRUE	reported	igd	0.00561714	20.6466
ebi-a-GCST90001415	IgD+ CD24- %B cell	rs533239981	8	C	G	0.0387	75515052	3657	0.3029	0.06589	4.42802e-06	TRUE	reported	igd	0.00574556	21.1214
ebi-a-GCST90001415	IgD+ CD24- %B cell	rs2450220	8	T	C	0.816	119323401	3657	-0.1439	0.03231	8.69201e-06	TRUE	reported	igd	0.00539478	19.8249
ebi-a-GCST90001415	IgD+ CD24- %B cell	rs7870388	9	G	C	0.7737	8660693	3657	-0.142	0.03034	2.97303e-06	TRUE	reported	igd	0.00595425	21.8931
ebi-a-GCST90001415	IgD+ CD24- %B cell	rs140191306	9	T	C	0.0179	2570753	3657	0.4404	0.09513	3.804e-06	TRUE	reported	igd	0.00582635	21.4201
ebi-a-GCST90001415	IgD+ CD24- %B cell	rs145123647	10	T	C	0.003	26959594	3657	1.016	0.2269	7.67892e-06	TRUE	reported	igd	0.00545279	20.0392
ebi-a-GCST90001415	IgD+ CD24- %B cell	rs116844769	14	A	G	0.0662	65713895	3657	-0.2773	0.0514	7.29693e-08	TRUE	reported	igd	0.00789597	29.0895
ebi-a-GCST90001415	IgD+ CD24- %B cell	rs182854545	14	T	C	0.0018	54016223	3657	1.363	0.3003	5.84602e-06	TRUE	reported	igd	0.00560166	20.5894
ebi-a-GCST90001415	IgD+ CD24- %B cell	rs73426855	17	C	T	0.1471	77637123	3657	-0.1632	0.03539	4.13904e-06	TRUE	reported	igd	0.00578144	21.254
ebi-a-GCST90001415	IgD+ CD24- %B cell	rs2159343	17	G	A	0.6266	49451837	3657	-0.1247	0.02639	2.37197e-06	TRUE	reported	igd	0.00606856	22.316
ebi-a-GCST90001415	IgD+ CD24- %B cell	rs78958229	21	T	C	0.044	39363957	3657	0.2723	0.06041	6.74295e-06	TRUE	reported	igd	0.00552518	20.3067
ebi-a-GCST90001415	IgD+ CD24- %B cell	rs58706313	22	T	C	0.0343	44492562	3657	-0.3021	0.06737	7.53095e-06	TRUE	reported	igd	0.00546842	20.097
ebi-a-GCST90001416	IgD+ CD24- AC	rs71615254	4	C	A	0.0406	178658413	3656	-0.2989	0.06147	1.21099e-06	TRUE	reported	igd	0.00642569	23.6313
ebi-a-GCST90001416	IgD+ CD24- AC	rs17056318	5	C	T	0.081	158285953	3656	-0.2103	0.04553	3.98602e-06	TRUE	reported	igd	0.00580163	21.3229
ebi-a-GCST90001416	IgD+ CD24- AC	rs141108367	5	A	G	0.0012	21916806	3656	1.503	0.3297	5.30506e-06	TRUE	reported	igd	0.00565213	20.7703
ebi-a-GCST90001416	IgD+ CD24- AC	rs115150472	5	T	C	0.0004	146138788	3656	2.619	0.5765	5.73099e-06	TRUE	reported	igd	0.00561334	20.6269
ebi-a-GCST90001416	IgD+ CD24- AC	rs12197153	6	A	G	0.0007	100821460	3656	2.118	0.4501	2.63099e-06	TRUE	reported	igd	0.00602012	22.1308
ebi-a-GCST90001416	IgD+ CD24- AC	rs9354413	6	C	T	0.2964	67039330	3656	0.138	0.02729	4.42099e-07	TRUE	reported	igd	0.00694573	25.5572
ebi-a-GCST90001416	IgD+ CD24- AC	rs143397127	7	C	T	0.0157	12847391	3656	-0.4464	0.09885	6.50999e-06	TRUE	reported	igd	0.00554719	20.3825
ebi-a-GCST90001416	IgD+ CD24- AC	rs190448231	7	G	T	0.028	87868543	3656	0.3363	0.07548	8.64908e-06	TRUE	reported	igd	0.00540048	19.8405
ebi-a-GCST90001416	IgD+ CD24- AC	rs34910780	7	T	A	0.048	77469688	3656	-0.2677	0.05716	2.94198e-06	TRUE	reported	igd	0.0059636	21.9217
ebi-a-GCST90001416	IgD+ CD24- AC	rs2395904	8	G	T	0.2657	130617819	3656	-0.1335	0.0275	1.26e-06	TRUE	reported	igd	0.00640472	23.5537
ebi-a-GCST90001416	IgD+ CD24- AC	rs150663332	8	T	C	0.084	2044843	3656	-0.2005	0.04387	5.02597e-06	TRUE	reported	igd	0.00568085	20.8764
ebi-a-GCST90001416	IgD+ CD24- AC	rs117190494	8	A	G	0.022	75563339	3656	0.4148	0.08139	3.642e-07	TRUE	reported	igd	0.00705431	25.9596
ebi-a-GCST90001416	IgD+ CD24- AC	rs701839	10	G	A	0.7124	102955294	3656	0.1269	0.02791	5.63106e-06	TRUE	reported	igd	0.00562275	20.6617
ebi-a-GCST90001416	IgD+ CD24- AC	rs189761842	10	T	C	0.0055	125485345	3656	0.7675	0.1702	6.72404e-06	TRUE	reported	igd	0.00553124	20.3236
ebi-a-GCST90001416	IgD+ CD24- AC	rs12799241	11	A	G	0.2619	119980729	3656	0.132	0.02794	2.391e-06	TRUE	reported	igd	0.006068	22.3078
ebi-a-GCST90001416	IgD+ CD24- AC	rs34771848	12	T	C	0.023	14302579	3656	-0.3693	0.08033	4.43598e-06	TRUE	reported	igd	0.00574769	21.1235
ebi-a-GCST90001416	IgD+ CD24- AC	rs76578043	13	A	G	0.0298	105214810	3656	0.3166	0.0697	5.73905e-06	TRUE	reported	igd	0.00561185	20.6214
ebi-a-GCST90001416	IgD+ CD24- AC	rs75474045	13	A	G	0.0126	72428296	3656	0.4915	0.1086	6.24899e-06	TRUE	reported	igd	0.00557128	20.4715
ebi-a-GCST90001416	IgD+ CD24- AC	rs3811215	14	T	G	0.3032	22954777	3656	-0.1264	0.02685	2.59801e-06	TRUE	reported	igd	0.00602525	22.1497
ebi-a-GCST90001416	IgD+ CD24- AC	rs143176410	16	C	G	0.001	84305239	3656	1.816	0.404	7.18208e-06	TRUE	reported	igd	0.00549628	20.1944
ebi-a-GCST90001416	IgD+ CD24- AC	rs73426855	17	C	T	0.1469	77637123	3656	-0.1616	0.03458	3.09699e-06	TRUE	reported	igd	0.005938	21.8271
ebi-a-GCST90001416	IgD+ CD24- AC	rs77983244	17	A	G	0.0325	7316027	3656	-0.3049	0.06682	5.22902e-06	TRUE	reported	igd	0.00566278	20.8096
ebi-a-GCST90001416	IgD+ CD24- AC	rs62067029	17	T	A	0.4148	38038391	3656	-0.1593	0.02856	2.61198e-08	TRUE	reported	igd	0.00843779	31.0941
ebi-a-GCST90001416	IgD+ CD24- AC	rs34764986	20	C	T	0.0699	59926554	3656	-0.2158	0.04786	6.69607e-06	TRUE	reported	igd	0.00553023	20.3198
ebi-a-GCST90001417	CD24+ CD27+ %B cell	rs145208372	1	A	G	0.0097	83678678	3657	-0.56	0.1234	5.91003e-06	TRUE	reported	igd	0.00559992	20.583
ebi-a-GCST90001417	CD24+ CD27+ %B cell	rs7412746	1	T	C	0.5153	150860471	3657	-0.1301	0.02547	3.41099e-07	TRUE	reported	igd	0.00708409	26.0771
ebi-a-GCST90001417	CD24+ CD27+ %B cell	rs72758947	1	G	A	0.0641	207087053	3657	-0.2365	0.05101	3.67401e-06	TRUE	reported	igd	0.00584361	21.4839
ebi-a-GCST90001417	CD24+ CD27+ %B cell	rs4658141	1	C	T	0.3805	89814066	3657	-0.1269	0.02592	1.009e-06	TRUE	reported	igd	0.00651165	23.9561
ebi-a-GCST90001417	CD24+ CD27+ %B cell	rs75766272	1	T	C	0.0201	8009985	3657	-0.4865	0.08656	2.04899e-08	TRUE	reported	igd	0.00856389	31.5714
ebi-a-GCST90001417	CD24+ CD27+ %B cell	rs72944931	2	G	A	0.0138	178116262	3657	0.4657	0.1052	9.91791e-06	TRUE	reported	igd	0.0053301	19.5859
ebi-a-GCST90001417	CD24+ CD27+ %B cell	rs45608038	2	G	A	0.0421	73679013	3657	0.3527	0.0624	1.71002e-08	TRUE	reported	igd	0.00866043	31.9304
ebi-a-GCST90001417	CD24+ CD27+ %B cell	rs72844588	2	A	G	0.0913	138420154	3657	0.2066	0.04322	1.826e-06	TRUE	reported	igd	0.00620956	22.8378
ebi-a-GCST90001417	CD24+ CD27+ %B cell	rs62233948	3	T	C	0.006	7831627	3657	-0.737	0.1643	7.48101e-06	TRUE	reported	igd	0.00547207	20.1105
ebi-a-GCST90001417	CD24+ CD27+ %B cell	rs145442262	3	A	G	0.0906	186702869	3657	-0.2083	0.04276	1.15001e-06	TRUE	reported	igd	0.00644717	23.7173
ebi-a-GCST90001417	CD24+ CD27+ %B cell	rs55710170	3	A	G	0.1181	16416145	3657	-0.1708	0.03788	6.70595e-06	TRUE	reported	igd	0.0055287	20.3197
ebi-a-GCST90001417	CD24+ CD27+ %B cell	rs35698683	4	G	A	0.0447	11590243	3657	-0.293	0.05931	8.17504e-07	TRUE	reported	igd	0.00662927	24.3917
ebi-a-GCST90001417	CD24+ CD27+ %B cell	rs115405874	5	G	A	0.0037	119742816	3657	0.9325	0.2017	3.925e-06	TRUE	reported	igd	0.00581072	21.3623
ebi-a-GCST90001417	CD24+ CD27+ %B cell	rs681014	5	C	T	0.9966	140636323	3657	0.9614	0.207	3.52298e-06	TRUE	reported	igd	0.00586393	21.5591
ebi-a-GCST90001417	CD24+ CD27+ %B cell	rs9492229	6	C	T	0.9556	129409652	3657	0.2715	0.06115	9.27705e-06	TRUE	reported	igd	0.00536151	19.7019
ebi-a-GCST90001417	CD24+ CD27+ %B cell	rs148702078	6	C	G	0.0034	100574892	3657	0.9264	0.2067	7.59906e-06	TRUE	reported	igd	0.00546276	20.0761
ebi-a-GCST90001417	CD24+ CD27+ %B cell	rs62459310	7	C	G	0.022	56242182	3657	0.3676	0.08119	6.15205e-06	TRUE	reported	igd	0.00557434	20.4884
ebi-a-GCST90001417	CD24+ CD27+ %B cell	rs10505439	8	T	C	0.0941	124662104	3657	-0.1852	0.04175	9.38102e-06	TRUE	reported	igd	0.00535197	19.6667
ebi-a-GCST90001417	CD24+ CD27+ %B cell	rs10743163	11	A	G	0.4035	11033950	3657	-0.1205	0.02541	2.20699e-06	TRUE	reported	igd	0.00611191	22.4764
ebi-a-GCST90001417	CD24+ CD27+ %B cell	rs265612	12	T	C	0.3411	130112732	3657	0.1143	0.02575	9.29608e-06	TRUE	reported	igd	0.00535895	19.6925
ebi-a-GCST90001417	CD24+ CD27+ %B cell	rs112294465	12	A	C	0.0021	123744082	3657	1.249	0.2784	7.44098e-06	TRUE	reported	igd	0.00547366	20.1163
ebi-a-GCST90001417	CD24+ CD27+ %B cell	rs76477280	13	G	A	0.0206	50147180	3657	0.4892	0.08811	3.02803e-08	TRUE	reported	igd	0.00835896	30.8095
ebi-a-GCST90001417	CD24+ CD27+ %B cell	rs117004076	14	G	A	0.0146	97702226	3657	0.4553	0.1022	8.56091e-06	TRUE	reported	igd	0.00539781	19.8361
ebi-a-GCST90001417	CD24+ CD27+ %B cell	rs77762131	14	C	G	0.045	96205838	3657	0.2675	0.05828	4.59896e-06	TRUE	reported	igd	0.00572781	21.0558
ebi-a-GCST90001417	CD24+ CD27+ %B cell	rs116844769	14	A	G	0.0662	65713895	3657	0.2482	0.05078	1.064e-06	TRUE	reported	igd	0.00649031	23.877
ebi-a-GCST90001417	CD24+ CD27+ %B cell	rs7221794	17	A	G	0.1574	76979729	3657	-0.1563	0.03395	4.29903e-06	TRUE	reported	igd	0.0057624	21.1837
ebi-a-GCST90001418	CD24+ CD27+ AC	rs75766272	1	T	C	0.0201	8009985	3656	-0.4055	0.08609	2.56998e-06	TRUE	reported	igd	0.00603174	22.1737
ebi-a-GCST90001418	CD24+ CD27+ AC	rs16867231	2	A	G	0.0108	181050023	3656	0.5129	0.1154	8.98008e-06	TRUE	reported	igd	0.00537412	19.7431
ebi-a-GCST90001418	CD24+ CD27+ AC	rs79207264	3	A	G	0.1184	96406408	3656	0.1752	0.0393	8.46603e-06	TRUE	reported	igd	0.00540658	19.863
ebi-a-GCST90001418	CD24+ CD27+ AC	rs7640784	3	A	C	0.4714	176029498	3656	-0.1111	0.02476	7.47894e-06	TRUE	reported	igd	0.00547691	20.1228
ebi-a-GCST90001418	CD24+ CD27+ AC	rs149085540	4	T	C	0.0167	110550623	3656	-0.4318	0.09574	6.66807e-06	TRUE	reported	igd	0.00553302	20.3302
ebi-a-GCST90001418	CD24+ CD27+ AC	rs17708396	5	A	C	0.0005	148410250	3656	2.539	0.5201	1.09499e-06	TRUE	reported	igd	0.00647625	23.8185
ebi-a-GCST90001418	CD24+ CD27+ AC	rs10942726	5	G	A	0.3155	74257985	3656	0.1188	0.02672	8.92504e-06	TRUE	reported	igd	0.00537789	19.7571
ebi-a-GCST90001418	CD24+ CD27+ AC	rs35057381	5	C	T	0.2211	26412301	3656	0.1344	0.02969	6.17703e-06	TRUE	reported	igd	0.00557371	20.4805
ebi-a-GCST90001418	CD24+ CD27+ AC	rs56033406	6	T	C	0.0349	41084740	3656	0.312	0.06692	3.22901e-06	TRUE	reported	igd	0.0059104	21.725
ebi-a-GCST90001418	CD24+ CD27+ AC	rs4076316	6	A	T	0.3005	167859623	3656	-0.1404	0.02729	2.83798e-07	TRUE	reported	igd	0.00718767	26.4539
ebi-a-GCST90001418	CD24+ CD27+ AC	rs144625305	7	T	C	0.0086	7871676	3656	0.6162	0.1357	5.74804e-06	TRUE	reported	igd	0.00560835	20.6085
ebi-a-GCST90001418	CD24+ CD27+ AC	rs184496770	8	T	C	0.0021	124255582	3656	1.162	0.2608	8.56091e-06	TRUE	reported	igd	0.00540056	19.8408
ebi-a-GCST90001418	CD24+ CD27+ AC	rs118092259	8	G	T	0.0414	89432719	3656	-0.2901	0.06345	4.97898e-06	TRUE	reported	igd	0.00568525	20.8927
ebi-a-GCST90001418	CD24+ CD27+ AC	rs10759006	9	C	T	0.6198	8855603	3656	0.1133	0.02556	9.50692e-06	TRUE	reported	igd	0.00534569	19.6381
ebi-a-GCST90001418	CD24+ CD27+ AC	rs10762541	10	T	C	0.772	53790461	3656	0.1488	0.02978	6.08695e-07	TRUE	reported	igd	0.00678258	24.9528
ebi-a-GCST90001418	CD24+ CD27+ AC	rs138329462	12	A	G	0.0174	11634360	3656	-0.4374	0.09365	3.10799e-06	TRUE	reported	igd	0.00593133	21.8024
ebi-a-GCST90001418	CD24+ CD27+ AC	rs557577736	13	G	A	0.001	46224092	3656	1.818	0.3878	2.869e-06	TRUE	reported	igd	0.00597535	21.9652
ebi-a-GCST90001418	CD24+ CD27+ AC	rs12874404	13	G	A	0.3256	108993494	3656	0.1691	0.02653	2.04202e-10	TRUE	reported	igd	0.0109902	40.6046
ebi-a-GCST90001418	CD24+ CD27+ AC	rs73192651	13	T	C	0.02	50212885	3656	0.4411	0.08893	7.38193e-07	TRUE	reported	igd	0.00668434	24.5889
ebi-a-GCST90001418	CD24+ CD27+ AC	rs76552872	13	T	G	0.042	70167316	3656	0.283	0.06219	5.54102e-06	TRUE	reported	igd	0.00563213	20.6964
ebi-a-GCST90001418	CD24+ CD27+ AC	rs77762131	14	C	G	0.045	96205838	3656	0.2815	0.05774	1.12699e-06	TRUE	reported	igd	0.00645926	23.7556
ebi-a-GCST90001418	CD24+ CD27+ AC	rs11653761	17	T	G	0.592	2716535	3656	-0.118	0.0247	1.84001e-06	TRUE	reported	igd	0.00620385	22.8104
ebi-a-GCST90001418	CD24+ CD27+ AC	rs11649808	17	A	G	0.8487	62258665	3656	0.1546	0.03472	8.74802e-06	TRUE	reported	igd	0.00539392	19.8163
ebi-a-GCST90001418	CD24+ CD27+ AC	rs7254039	19	A	G	0.0435	14993354	3656	-0.2606	0.0585	8.63794e-06	TRUE	reported	igd	0.00539859	19.8335
ebi-a-GCST90001418	CD24+ CD27+ AC	rs728776	22	G	A	0.121	45400116	3656	-0.1712	0.03808	7.09006e-06	TRUE	reported	igd	0.00549811	20.2011
ebi-a-GCST90001418	CD24+ CD27+ AC	rs144295598	22	A	G	0.0103	45164171	3656	0.5664	0.1203	2.59902e-06	TRUE	reported	igd	0.00602676	22.1553
ebi-a-GCST90001419	CD20- %B cell	rs529500582	1	A	G	0.0254	11620068	3658	-0.4047	0.08262	1.009e-06	TRUE	reported	igd	0.00651648	23.9805
ebi-a-GCST90001419	CD20- %B cell	rs187723151	1	A	G	0.004	242186219	3658	-0.9447	0.1934	1.07999e-06	TRUE	reported	igd	0.00648049	23.8472
ebi-a-GCST90001419	CD20- %B cell	rs112180455	2	T	C	0.0299	221466858	3658	0.3316	0.07326	6.19598e-06	TRUE	reported	igd	0.00556962	20.4766
ebi-a-GCST90001419	CD20- %B cell	rs58352426	3	A	G	0.2246	154090291	3658	0.1401	0.02947	2.07998e-06	TRUE	reported	igd	0.00614041	22.588
ebi-a-GCST90001419	CD20- %B cell	rs75951284	3	T	C	0.0316	187638796	3658	0.3083	0.06752	5.11105e-06	TRUE	reported	igd	0.00566722	20.8375
ebi-a-GCST90001419	CD20- %B cell	rs74786971	4	C	G	0.0645	90909176	3658	0.2235	0.04952	6.60602e-06	TRUE	reported	igd	0.00553781	20.359
ebi-a-GCST90001419	CD20- %B cell	rs316122	5	C	G	0.0372	93014071	3658	0.2993	0.06479	3.971e-06	TRUE	reported	igd	0.00579999	21.3285
ebi-a-GCST90001419	CD20- %B cell	rs9270911	6	T	C	0.6083	32572202	3658	0.1364	0.02871	2.10499e-06	TRUE	reported	igd	0.00613263	22.5593
ebi-a-GCST90001419	CD20- %B cell	rs9477367	6	C	T	0.9097	17249496	3658	-0.1917	0.04273	7.45899e-06	TRUE	reported	igd	0.00547207	20.116
ebi-a-GCST90001419	CD20- %B cell	rs111761453	7	T	G	0.0524	137173666	3658	0.2453	0.05506	8.59904e-06	TRUE	reported	igd	0.00539671	19.8374
ebi-a-GCST90001419	CD20- %B cell	rs75368642	7	T	C	0.073	150969808	3658	0.2118	0.04687	6.41904e-06	TRUE	reported	igd	0.00555138	20.4091
ebi-a-GCST90001419	CD20- %B cell	rs7875273	9	C	T	0.3779	9023522	3658	0.1137	0.02506	5.83002e-06	TRUE	reported	igd	0.005596	20.5741
ebi-a-GCST90001419	CD20- %B cell	rs118084343	11	G	A	0.0547	17687837	3658	-0.2663	0.0544	1.02901e-06	TRUE	reported	igd	0.00650826	23.9501
ebi-a-GCST90001419	CD20- %B cell	rs3885787	12	C	A	0.9422	92375948	3658	0.2407	0.05303	5.84494e-06	TRUE	reported	igd	0.00560049	20.5907
ebi-a-GCST90001419	CD20- %B cell	rs4244568	15	G	T	0.3414	39319915	3658	-0.1233	0.02622	2.67399e-06	TRUE	reported	igd	0.00600896	22.1016
ebi-a-GCST90001419	CD20- %B cell	rs140134875	15	A	C	0.0011	80306120	3658	-1.694	0.3528	1.639e-06	TRUE	reported	igd	0.00626322	23.0426
ebi-a-GCST90001419	CD20- %B cell	rs4889373	16	G	A	0.7989	81747602	3658	-0.1372	0.03051	7.06399e-06	TRUE	reported	igd	0.00549776	20.2109
ebi-a-GCST90001419	CD20- %B cell	rs2107459	16	A	C	0.0853	74140113	3658	0.2021	0.04383	4.17503e-06	TRUE	reported	igd	0.00577869	21.2497
ebi-a-GCST90001419	CD20- %B cell	rs7265879	20	G	C	0.0778	6103341	3658	-0.2182	0.04616	2.35798e-06	TRUE	reported	igd	0.00607141	22.3327
ebi-a-GCST90001419	CD20- %B cell	rs57840701	20	C	A	0.015	46686437	3658	0.4562	0.1004	5.65002e-06	TRUE	reported	igd	0.00561248	20.6351
ebi-a-GCST90001420	IgD- CD38br AC	rs115156019	1	T	C	0.0081	168227395	3656	-0.6197	0.1242	6.33199e-07	TRUE	reported	igd	0.00676342	24.8818
ebi-a-GCST90001420	IgD- CD38br AC	rs2792563	1	A	G	0.5671	213100225	3656	-0.108	0.02437	9.59909e-06	TRUE	reported	igd	0.00534323	19.629
ebi-a-GCST90001420	IgD- CD38br AC	rs138158989	2	A	G	0.0018	204476635	3656	-1.339	0.2832	2.33099e-06	TRUE	reported	igd	0.00607744	22.3428
ebi-a-GCST90001420	IgD- CD38br AC	rs114044800	2	C	G	0.0086	237823477	3656	0.5637	0.1259	7.81592e-06	TRUE	reported	igd	0.00545335	20.0358
ebi-a-GCST90001420	IgD- CD38br AC	rs148362575	2	T	A	0.0008	187165335	3656	2.541	0.5292	1.64101e-06	TRUE	reported	igd	0.00626662	23.0426
ebi-a-GCST90001420	IgD- CD38br AC	rs66491584	3	A	G	0.1991	20980398	3656	-0.1466	0.02957	7.43293e-07	TRUE	reported	igd	0.00667804	24.5656
ebi-a-GCST90001420	IgD- CD38br AC	rs141490841	3	A	G	0.02	149265655	3656	0.3828	0.08506	6.98506e-06	TRUE	reported	igd	0.00550919	20.2421
ebi-a-GCST90001420	IgD- CD38br AC	rs62353585	4	C	T	0.0227	168102710	3656	0.3438	0.07709	8.48301e-06	TRUE	reported	igd	0.0054107	19.8782
ebi-a-GCST90001420	IgD- CD38br AC	rs3105149	5	T	A	0.0239	36474634	3656	0.3462	0.07754	8.27409e-06	TRUE	reported	igd	0.00542294	19.9235
ebi-a-GCST90001420	IgD- CD38br AC	rs78678130	7	A	G	0.1076	105792831	3656	-0.1707	0.03819	8.03193e-06	TRUE	reported	igd	0.00543494	19.9678
ebi-a-GCST90001420	IgD- CD38br AC	rs138058221	7	T	C	0.0068	132571443	3656	-0.6658	0.1449	4.47497e-06	TRUE	reported	igd	0.00574174	21.1015
ebi-a-GCST90001420	IgD- CD38br AC	rs10815908	9	T	G	0.0511	8537763	3656	0.2526	0.0538	2.75797e-06	TRUE	reported	igd	0.00599356	22.0325
ebi-a-GCST90001420	IgD- CD38br AC	rs912755	10	C	G	0.9996	7484185	3656	-2.494	0.5255	2.16202e-06	TRUE	reported	igd	0.00612314	22.5118
ebi-a-GCST90001420	IgD- CD38br AC	rs11605946	11	A	G	0.1637	19547027	3656	0.1457	0.03191	5.15905e-06	TRUE	reported	igd	0.00567009	20.8366
ebi-a-GCST90001420	IgD- CD38br AC	rs79801395	11	C	G	0.0799	97756814	3656	0.1973	0.04374	6.68606e-06	TRUE	reported	igd	0.00553452	20.3357
ebi-a-GCST90001420	IgD- CD38br AC	rs478251	11	C	A	0.1332	127827727	3656	0.1689	0.03431	8.85503e-07	TRUE	reported	igd	0.0065848	24.2203
ebi-a-GCST90001420	IgD- CD38br AC	rs147319637	11	A	G	0.0094	111211623	3656	-0.5657	0.1224	3.92401e-06	TRUE	reported	igd	0.00580862	21.3487
ebi-a-GCST90001420	IgD- CD38br AC	rs11609248	12	G	A	0.1916	14317207	3656	-0.1355	0.03014	7.11295e-06	TRUE	reported	igd	0.00549783	20.2001
ebi-a-GCST90001420	IgD- CD38br AC	rs17037450	12	A	G	0.0264	106098314	3656	-0.3311	0.07236	4.90501e-06	TRUE	reported	igd	0.00569423	20.9259
ebi-a-GCST90001420	IgD- CD38br AC	rs2075365	12	A	G	0.6518	31092966	3656	-0.1142	0.02477	4.14801e-06	TRUE	reported	igd	0.00578038	21.2443
ebi-a-GCST90001420	IgD- CD38br AC	rs74011406	15	A	G	0.093	47631034	3656	0.1928	0.04113	2.869e-06	TRUE	reported	igd	0.00597431	21.9613
ebi-a-GCST90001420	IgD- CD38br AC	rs72834736	16	C	G	0.0248	81821361	3656	0.3465	0.07762	8.30501e-06	TRUE	reported	igd	0.00542116	19.9169
ebi-a-GCST90001421	CD20- AC	rs6712095	2	T	G	0.0246	205623497	3657	0.3592	0.07943	6.32499e-06	TRUE	reported	igd	0.00556105	20.4393
ebi-a-GCST90001421	CD20- AC	rs57641238	2	C	G	0.2252	75536553	3657	-0.1546	0.02937	1.47999e-07	TRUE	reported	igd	0.00751983	27.6932
ebi-a-GCST90001421	CD20- AC	rs34625183	3	T	C	0.1154	146097919	3657	-0.1694	0.03789	8.03397e-06	TRUE	reported	igd	0.00543607	19.9774
ebi-a-GCST90001421	CD20- AC	rs36123742	3	T	A	0.6555	133253719	3657	0.1193	0.02587	4.11396e-06	TRUE	reported	igd	0.00578156	21.2545
ebi-a-GCST90001421	CD20- AC	rs74786971	4	C	G	0.0645	90909176	3657	0.2348	0.04935	2.031e-06	TRUE	reported	igd	0.00615201	22.6248
ebi-a-GCST90001421	CD20- AC	rs116699251	5	A	G	0.0446	142419461	3657	-0.2732	0.05861	3.24399e-06	TRUE	reported	igd	0.00590636	21.716
ebi-a-GCST90001421	CD20- AC	rs41494	5	T	A	0.999	9688280	3657	1.728	0.3819	6.26397e-06	TRUE	reported	igd	0.00556722	20.4621
ebi-a-GCST90001421	CD20- AC	rs7773849	6	G	A	0.0018	128553518	3657	1.508	0.2808	8.31209e-08	TRUE	reported	igd	0.00782478	28.8251
ebi-a-GCST90001421	CD20- AC	rs9273241	6	T	C	0.5975	32614025	3657	0.177	0.03455	3.17001e-07	TRUE	reported	igd	0.00712557	26.2309
ebi-a-GCST90001421	CD20- AC	rs2102662	7	A	G	0.7447	56828069	3657	0.1274	0.02877	9.77507e-06	TRUE	reported	igd	0.00533349	19.5984
ebi-a-GCST90001421	CD20- AC	rs111761453	7	T	G	0.0524	137173666	3657	0.249	0.05482	5.77006e-06	TRUE	reported	igd	0.00560987	20.6197
ebi-a-GCST90001421	CD20- AC	rs38182	7	T	C	0.1693	15900650	3657	-0.1541	0.03305	3.21203e-06	TRUE	reported	igd	0.00590967	21.7283
ebi-a-GCST90001421	CD20- AC	rs6586822	8	C	T	0.6508	19139514	3657	-0.1182	0.02568	4.34901e-06	TRUE	reported	igd	0.00575985	21.1742
ebi-a-GCST90001421	CD20- AC	rs6482467	10	G	A	0.3646	25320223	3657	-0.1128	0.02546	9.72098e-06	TRUE	reported	igd	0.0053389	19.6184
ebi-a-GCST90001421	CD20- AC	rs16936840	11	T	C	0.102	19531128	3657	0.1881	0.04049	3.49897e-06	TRUE	reported	igd	0.0058668	21.5697
ebi-a-GCST90001421	CD20- AC	rs2212443	11	G	T	0.8048	88131197	3657	-0.1412	0.03117	6.07799e-06	TRUE	reported	igd	0.00558008	20.5096
ebi-a-GCST90001421	CD20- AC	rs12146943	13	A	G	0.3704	21076875	3657	-0.1127	0.02495	6.50594e-06	TRUE	reported	igd	0.00554837	20.3924
ebi-a-GCST90001421	CD20- AC	rs77553819	13	C	G	0.2863	24882401	3657	-0.1249	0.0269	3.51901e-06	TRUE	reported	igd	0.00586061	21.5468
ebi-a-GCST90001421	CD20- AC	rs71431666	14	C	G	0.0946	95266847	3657	-0.1932	0.04158	3.49398e-06	TRUE	reported	igd	0.005869	21.5778
ebi-a-GCST90001421	CD20- AC	rs252298	16	A	G	0.5643	29232967	3657	0.1091	0.02419	6.60998e-06	TRUE	reported	igd	0.00553151	20.3301
ebi-a-GCST90001421	CD20- AC	rs56736306	16	G	C	0.1719	87840577	3657	-0.1465	0.03231	5.91602e-06	TRUE	reported	igd	0.00559038	20.5477
ebi-a-GCST90001421	CD20- AC	rs2637364	17	C	T	0.6221	32078878	3657	-0.1164	0.02513	3.75301e-06	TRUE	reported	igd	0.00583251	21.4429
ebi-a-GCST90001421	CD20- AC	rs6029245	20	C	T	0.0358	39267990	3657	0.3071	0.06585	3.23102e-06	TRUE	reported	igd	0.00591218	21.7375
ebi-a-GCST90001421	CD20- AC	rs6052993	20	G	C	0.4371	4944838	3657	-0.1123	0.0246	5.17095e-06	TRUE	reported	igd	0.00566626	20.8282
ebi-a-GCST90001421	CD20- AC	rs6008703	22	C	G	0.3131	48837650	3657	-0.1147	0.02589	9.67409e-06	TRUE	reported	igd	0.00533842	19.6167
ebi-a-GCST90001422	CD20- CD38- %B cell	rs75839951	2	G	T	0.0585	34491589	3659	-0.2476	0.05192	1.92801e-06	TRUE	reported	igd	0.00617701	22.7297
ebi-a-GCST90001422	CD20- CD38- %B cell	rs4832496	2	A	G	0.236	17752538	3659	0.127	0.02814	6.54305e-06	TRUE	reported	igd	0.00553587	20.3574
ebi-a-GCST90001422	CD20- CD38- %B cell	rs141595421	3	G	T	0.0127	63492195	3659	-0.4902	0.11	8.62303e-06	TRUE	reported	igd	0.00539819	19.8483
ebi-a-GCST90001422	CD20- CD38- %B cell	rs396692	4	A	G	0.6682	163553861	3659	0.1157	0.02552	5.99998e-06	TRUE	reported	igd	0.00558612	20.5432
ebi-a-GCST90001422	CD20- CD38- %B cell	rs182720746	4	T	C	0.0089	113092883	3659	0.6255	0.1314	2.014e-06	TRUE	reported	igd	0.00615489	22.6478
ebi-a-GCST90001422	CD20- CD38- %B cell	rs2215848	4	A	G	0.0118	25065221	3659	0.524	0.1121	3.06902e-06	TRUE	reported	igd	0.00593613	21.8381
ebi-a-GCST90001422	CD20- CD38- %B cell	rs62311900	4	T	C	0.1735	74145187	3659	-0.1398	0.03159	9.85598e-06	TRUE	reported	igd	0.00532395	19.5739
ebi-a-GCST90001422	CD20- CD38- %B cell	rs2339996	5	A	G	0.7803	173070505	3659	-0.1471	0.0287	3.11602e-07	TRUE	reported	igd	0.0071284	26.2557
ebi-a-GCST90001422	CD20- CD38- %B cell	rs13176237	5	G	A	0.0696	42353044	3659	0.2113	0.04756	9.12494e-06	TRUE	reported	igd	0.00536558	19.7278
ebi-a-GCST90001422	CD20- CD38- %B cell	rs72492305	6	T	C	0.6663	32509333	3659	0.2125	0.04192	4.18803e-07	TRUE	reported	igd	0.00697387	25.6825
ebi-a-GCST90001422	CD20- CD38- %B cell	rs56284619	6	T	C	0.1469	90013983	3659	0.1557	0.03428	5.72005e-06	TRUE	reported	igd	0.0056065	20.6186
ebi-a-GCST90001422	CD20- CD38- %B cell	rs10988372	9	C	G	0.2044	132193568	3659	0.1351	0.02998	6.77002e-06	TRUE	reported	igd	0.00551927	20.296
ebi-a-GCST90001422	CD20- CD38- %B cell	rs118073973	9	A	T	0.0402	19948908	3659	0.2799	0.06148	5.45306e-06	TRUE	reported	igd	0.00563278	20.7157
ebi-a-GCST90001422	CD20- CD38- %B cell	rs72652459	9	T	C	0.0012	22099416	3659	-1.505	0.3389	9.20005e-06	TRUE	reported	igd	0.00536084	19.7103
ebi-a-GCST90001422	CD20- CD38- %B cell	rs55767134	10	C	G	0.1838	17048435	3659	-0.1463	0.03122	2.90202e-06	TRUE	reported	igd	0.00596571	21.9475
ebi-a-GCST90001422	CD20- CD38- %B cell	rs34666228	11	T	G	0.2346	123385425	3659	0.1355	0.02809	1.45902e-06	TRUE	reported	igd	0.00631916	23.2561
ebi-a-GCST90001422	CD20- CD38- %B cell	rs78301150	12	A	G	0.0033	82233392	3659	-1.069	0.2213	1.42099e-06	TRUE	reported	igd	0.00633679	23.3214
ebi-a-GCST90001422	CD20- CD38- %B cell	rs55897487	12	T	C	0.0016	261706	3659	-1.342	0.2897	3.73104e-06	TRUE	reported	igd	0.0058305	21.4472
ebi-a-GCST90001422	CD20- CD38- %B cell	rs117308259	14	C	T	0.0066	31993501	3659	-0.8348	0.1494	2.48199e-08	TRUE	reported	igd	0.00846079	31.2051
ebi-a-GCST90001422	CD20- CD38- %B cell	rs17099538	14	C	T	0.0559	33254318	3659	-0.2409	0.05156	3.093e-06	TRUE	reported	igd	0.00593065	21.8178
ebi-a-GCST90001422	CD20- CD38- %B cell	rs77911577	14	C	A	0.05	28669022	3659	-0.2551	0.05732	8.78598e-06	TRUE	reported	igd	0.00538396	19.7957
ebi-a-GCST90001422	CD20- CD38- %B cell	rs2113943	15	G	A	0.2288	60895636	3659	0.1278	0.02875	9.10395e-06	TRUE	reported	igd	0.00537136	19.7492
ebi-a-GCST90001422	CD20- CD38- %B cell	rs35639639	16	C	T	0.2062	5488091	3659	0.1332	0.0299	8.60399e-06	TRUE	reported	igd	0.00539454	19.8348
ebi-a-GCST90001422	CD20- CD38- %B cell	rs16955339	17	T	G	0.0377	52971060	3659	0.293	0.06221	2.56803e-06	TRUE	reported	igd	0.00602598	22.1706
ebi-a-GCST90001422	CD20- CD38- %B cell	rs36071180	20	A	G	0.1596	765164	3659	0.1488	0.03329	8.077e-06	TRUE	reported	igd	0.00543064	19.9683
ebi-a-GCST90001422	CD20- CD38- %B cell	rs6125184	20	A	G	0.5914	46576714	3659	-0.1186	0.02463	1.547e-06	TRUE	reported	igd	0.00629702	23.1741
ebi-a-GCST90001423	CD20- CD38- AC	rs182720746	4	T	C	0.0089	113092883	3658	0.6026	0.1323	5.38096e-06	TRUE	reported	igd	0.00563948	20.7349
ebi-a-GCST90001423	CD20- CD38- AC	rs62311900	4	T	C	0.1736	74145187	3658	-0.1537	0.03175	1.33801e-06	TRUE	reported	igd	0.00636566	23.4219
ebi-a-GCST90001423	CD20- CD38- AC	rs2339996	5	A	G	0.7802	173070505	3658	-0.1438	0.02887	6.60496e-07	TRUE	reported	igd	0.00673666	24.7963
ebi-a-GCST90001423	CD20- CD38- AC	rs72492305	6	T	C	0.6662	32509333	3658	0.2112	0.04169	4.25402e-07	TRUE	reported	igd	0.00696697	25.65
ebi-a-GCST90001423	CD20- CD38- AC	rs6906886	6	A	T	0.903	85038851	3658	0.1893	0.04063	3.29299e-06	TRUE	reported	igd	0.00589922	21.6955
ebi-a-GCST90001423	CD20- CD38- AC	rs11203884	8	T	C	0.1643	17516564	3658	-0.1548	0.03269	2.26898e-06	TRUE	reported	igd	0.00609276	22.4117
ebi-a-GCST90001423	CD20- CD38- AC	rs10988372	9	C	G	0.2045	132193568	3658	0.139	0.03012	4.08602e-06	TRUE	reported	igd	0.00578835	21.2854
ebi-a-GCST90001423	CD20- CD38- AC	rs118073973	9	A	T	0.0402	19948908	3658	0.2899	0.06184	2.87303e-06	TRUE	reported	igd	0.0059719	21.9644
ebi-a-GCST90001423	CD20- CD38- AC	rs75609575	11	A	G	0.0349	97639659	3658	-0.3072	0.06608	3.45096e-06	TRUE	reported	igd	0.00587354	21.6006
ebi-a-GCST90001423	CD20- CD38- AC	rs308820	11	C	T	0.7571	88142031	3658	-0.1305	0.02844	4.63095e-06	TRUE	reported	igd	0.00572302	21.0438
ebi-a-GCST90001423	CD20- CD38- AC	rs61906277	11	G	A	0.2347	123384801	3658	0.1435	0.02825	3.99098e-07	TRUE	reported	igd	0.00700439	25.7887
ebi-a-GCST90001423	CD20- CD38- AC	rs117308259	14	C	T	0.0066	31993501	3658	-0.6917	0.1504	4.39896e-06	TRUE	reported	igd	0.005749	21.1399
ebi-a-GCST90001423	CD20- CD38- AC	rs16955339	17	T	G	0.0377	52971060	3658	0.3095	0.06249	7.67397e-07	TRUE	reported	igd	0.00666122	24.5167
ebi-a-GCST90001423	CD20- CD38- AC	rs77510701	18	A	C	0.0484	34838106	3658	-0.2548	0.05651	6.74e-06	TRUE	reported	igd	0.0055271	20.3194
ebi-a-GCST90001423	CD20- CD38- AC	rs80339814	19	C	T	0.0794	53396009	3658	-0.2131	0.04766	8.02306e-06	TRUE	reported	igd	0.00543561	19.9812
ebi-a-GCST90001423	CD20- CD38- AC	rs6125184	20	A	G	0.5914	46576714	3658	-0.1099	0.02479	9.59599e-06	TRUE	reported	igd	0.00534406	19.6429
ebi-a-GCST90001423	CD20- CD38- AC	rs36071180	20	A	G	0.1597	765164	3658	0.1498	0.03344	7.69892e-06	TRUE	reported	igd	0.00545596	20.0564
ebi-a-GCST90001424	IgD+ %Lymphocyte	rs143109147	1	C	T	0.0004	40387371	3657	2.746	0.5892	3.27198e-06	TRUE	reported	igd	0.00590444	21.7089
ebi-a-GCST90001424	IgD+ %Lymphocyte	rs16837671	2	G	T	0.0494	206655953	3657	-0.2827	0.05702	7.43207e-07	TRUE	reported	igd	0.00667672	24.5674
ebi-a-GCST90001424	IgD+ %Lymphocyte	rs141070091	4	T	G	0.0081	46715880	3657	0.614	0.1364	6.96803e-06	TRUE	reported	igd	0.0055104	20.2521
ebi-a-GCST90001424	IgD+ %Lymphocyte	rs76845048	5	C	A	0.0357	115785493	3657	-0.3021	0.06594	4.76299e-06	TRUE	reported	igd	0.00570681	20.9781
ebi-a-GCST90001424	IgD+ %Lymphocyte	rs4361609	6	C	G	0.1131	31240635	3657	-0.2101	0.04223	6.78297e-07	TRUE	reported	igd	0.00672288	24.7384
ebi-a-GCST90001424	IgD+ %Lymphocyte	rs73078428	7	A	T	0.1318	20106029	3657	-0.1651	0.03606	4.854e-06	TRUE	reported	igd	0.00569948	20.951
ebi-a-GCST90001424	IgD+ %Lymphocyte	rs111830700	7	A	G	0.0377	121332400	3657	0.2879	0.06309	5.202e-06	TRUE	reported	igd	0.00566202	20.8125
ebi-a-GCST90001424	IgD+ %Lymphocyte	rs34910780	7	T	A	0.0481	77469688	3657	-0.2739	0.05642	1.25101e-06	TRUE	reported	igd	0.00640329	23.5548
ebi-a-GCST90001424	IgD+ %Lymphocyte	rs2395904	8	G	T	0.2657	130617819	3657	-0.1285	0.02712	2.243e-06	TRUE	reported	igd	0.0061016	22.4383
ebi-a-GCST90001424	IgD+ %Lymphocyte	rs533239981	8	C	G	0.0387	75515052	3657	0.2839	0.06355	8.16e-06	TRUE	reported	igd	0.00542764	19.9463
ebi-a-GCST90001424	IgD+ %Lymphocyte	rs1977295	10	A	G	0.5273	7188484	3657	0.1101	0.02357	3.11401e-06	TRUE	reported	igd	0.00593126	21.8081
ebi-a-GCST90001424	IgD+ %Lymphocyte	rs75319860	12	C	T	0.0249	110312229	3657	0.3546	0.0787	6.84101e-06	TRUE	reported	igd	0.00552076	20.2904
ebi-a-GCST90001424	IgD+ %Lymphocyte	rs116906133	13	G	A	0.0037	100023905	3657	-1.032	0.2178	2.22398e-06	TRUE	reported	igd	0.00610184	22.4391
ebi-a-GCST90001424	IgD+ %Lymphocyte	rs12874404	13	G	A	0.3257	108993494	3657	0.1898	0.02599	3.43084e-13	TRUE	reported	igd	0.0143737	53.3018
ebi-a-GCST90001424	IgD+ %Lymphocyte	rs2402519	14	C	G	0.1523	95373465	3657	0.1596	0.03359	2.10402e-06	TRUE	reported	igd	0.00613547	22.5636
ebi-a-GCST90001424	IgD+ %Lymphocyte	rs11657531	17	T	C	0.4882	2731370	3657	-0.1468	0.0236	5.52497e-10	TRUE	reported	igd	0.0104697	38.6715
ebi-a-GCST90001424	IgD+ %Lymphocyte	rs12939565	17	T	A	0.4267	38038389	3657	-0.142	0.02747	2.45499e-07	TRUE	reported	igd	0.00725392	26.7068
ebi-a-GCST90001424	IgD+ %Lymphocyte	rs75956343	17	G	A	0.0469	70210257	3657	-0.2576	0.05786	8.75407e-06	TRUE	reported	igd	0.00539091	19.8106
ebi-a-GCST90001424	IgD+ %Lymphocyte	rs55658072	19	G	A	0.6218	14873284	3657	0.1165	0.02499	3.23601e-06	TRUE	reported	igd	0.00590774	21.7211
ebi-a-GCST90001424	IgD+ %Lymphocyte	rs6131010	20	G	A	0.6172	44724305	3657	-0.1212	0.02568	2.47098e-06	TRUE	reported	igd	0.00605415	22.2627
ebi-a-GCST90001425	IgD- CD38br %lymphocyte	rs970081	1	A	G	0.6517	213101844	3656	-0.1191	0.02482	1.64801e-06	TRUE	reported	igd	0.00625874	23.0135
ebi-a-GCST90001425	IgD- CD38br %lymphocyte	rs78196740	1	C	T	0.0929	63802723	3656	0.192	0.04079	2.59998e-06	TRUE	reported	igd	0.00602372	22.1441
ebi-a-GCST90001425	IgD- CD38br %lymphocyte	rs148362575	2	T	A	0.0008	187165335	3656	2.567	0.5384	1.93299e-06	TRUE	reported	igd	0.00617936	22.7198
ebi-a-GCST90001425	IgD- CD38br %lymphocyte	rs62160934	2	A	T	0.2133	136941539	3656	0.1297	0.02865	6.13098e-06	TRUE	reported	igd	0.00557438	20.483
ebi-a-GCST90001425	IgD- CD38br %lymphocyte	rs138158989	2	A	G	0.0018	204476635	3656	-1.324	0.2808	2.49799e-06	TRUE	reported	igd	0.00604425	22.22
ebi-a-GCST90001425	IgD- CD38br %lymphocyte	rs66491584	3	A	G	0.1991	20980398	3656	-0.1404	0.02948	1.97702e-06	TRUE	reported	igd	0.00616577	22.6695
ebi-a-GCST90001425	IgD- CD38br %lymphocyte	rs116540222	3	T	C	0.0011	117331256	3656	1.619	0.361	7.48204e-06	TRUE	reported	igd	0.0054713	20.1021
ebi-a-GCST90001425	IgD- CD38br %lymphocyte	rs79812543	3	A	G	0.0197	157649504	3656	0.3801	0.08244	4.16198e-06	TRUE	reported	igd	0.0057809	21.2462
ebi-a-GCST90001425	IgD- CD38br %lymphocyte	rs151009998	3	A	G	0.0379	11712287	3656	0.2925	0.06183	2.32498e-06	TRUE	reported	igd	0.0060841	22.3674
ebi-a-GCST90001425	IgD- CD38br %lymphocyte	rs11938966	4	A	C	0.0294	55386841	3656	0.3028	0.06821	9.29309e-06	TRUE	reported	igd	0.00536136	19.696
ebi-a-GCST90001425	IgD- CD38br %lymphocyte	rs114428590	4	A	T	0.0059	61089291	3656	-0.6902	0.1551	8.88608e-06	TRUE	reported	igd	0.00538734	19.792
ebi-a-GCST90001425	IgD- CD38br %lymphocyte	rs79264549	5	A	C	0.001	89585751	3656	1.582	0.3557	8.95901e-06	TRUE	reported	igd	0.0053814	19.77
ebi-a-GCST90001425	IgD- CD38br %lymphocyte	rs6554754	5	C	T	0.7503	1297258	3656	0.1238	0.0273	5.91902e-06	TRUE	reported	igd	0.00559337	20.5531
ebi-a-GCST90001425	IgD- CD38br %lymphocyte	rs139101653	6	T	C	0.0129	31274174	3656	-0.4998	0.1122	8.62303e-06	TRUE	reported	igd	0.00539821	19.8321
ebi-a-GCST90001425	IgD- CD38br %lymphocyte	rs76624801	6	C	A	0.0007	41935797	3656	-2.09	0.45	3.53199e-06	TRUE	reported	igd	0.00586552	21.5591
ebi-a-GCST90001425	IgD- CD38br %lymphocyte	rs187459109	6	A	G	0.0008	40333488	3656	-1.987	0.4026	8.31706e-07	TRUE	reported	igd	0.00661848	24.345
ebi-a-GCST90001425	IgD- CD38br %lymphocyte	rs75346886	7	T	G	0.0294	127285830	3656	0.3296	0.06986	2.48199e-06	TRUE	reported	igd	0.00605166	22.2474
ebi-a-GCST90001425	IgD- CD38br %lymphocyte	rs138058221	7	T	C	0.0068	132571443	3656	-0.6459	0.1447	8.25791e-06	TRUE	reported	igd	0.00542034	19.9139
ebi-a-GCST90001425	IgD- CD38br %lymphocyte	rs148377259	7	C	T	0.0341	106306631	3656	-0.311	0.06449	1.47001e-06	TRUE	reported	igd	0.00632086	23.2433
ebi-a-GCST90001425	IgD- CD38br %lymphocyte	rs12340211	9	G	C	0.0518	8531036	3656	0.2558	0.05361	1.907e-06	TRUE	reported	igd	0.00618881	22.7547
ebi-a-GCST90001425	IgD- CD38br %lymphocyte	rs113087021	11	A	T	0.0766	97765784	3656	0.1975	0.04432	8.62204e-06	TRUE	reported	igd	0.00540227	19.8471
ebi-a-GCST90001425	IgD- CD38br %lymphocyte	rs478251	11	C	A	0.1332	127827727	3656	0.1561	0.03419	5.11399e-06	TRUE	reported	igd	0.00566934	20.8339
ebi-a-GCST90001425	IgD- CD38br %lymphocyte	rs6488283	12	G	A	0.4229	10496783	3656	-0.1069	0.02367	6.50504e-06	TRUE	reported	igd	0.005548	20.3855
ebi-a-GCST90001425	IgD- CD38br %lymphocyte	rs7294591	12	T	C	0.5412	52932031	3656	0.1168	0.02391	1.086e-06	TRUE	reported	igd	0.00648477	23.85
ebi-a-GCST90001425	IgD- CD38br %lymphocyte	rs11609248	12	G	A	0.1916	14317207	3656	-0.1438	0.02996	1.64801e-06	TRUE	reported	igd	0.00626181	23.0248
ebi-a-GCST90001425	IgD- CD38br %lymphocyte	rs17037450	12	A	G	0.0264	106098314	3656	-0.3233	0.07216	7.68104e-06	TRUE	reported	igd	0.00546052	20.0623
ebi-a-GCST90001425	IgD- CD38br %lymphocyte	rs72686093	14	T	C	0.0382	22129890	3656	0.2941	0.06126	1.64101e-06	TRUE	reported	igd	0.0062647	23.0355
ebi-a-GCST90001425	IgD- CD38br %lymphocyte	rs2627305	15	A	G	0.2986	74539114	3656	-0.1167	0.02595	7.14908e-06	TRUE	reported	igd	0.0055013	20.2129
ebi-a-GCST90001425	IgD- CD38br %lymphocyte	rs4785074	16	T	C	0.635	59885737	3656	-0.1289	0.02471	1.91898e-07	TRUE	reported	igd	0.00738811	27.1971
ebi-a-GCST90001425	IgD- CD38br %lymphocyte	rs72834736	16	C	G	0.0248	81821361	3656	0.3562	0.07723	4.11604e-06	TRUE	reported	igd	0.00578482	21.2607
ebi-a-GCST90001425	IgD- CD38br %lymphocyte	rs76348547	22	T	G	0.0207	31013921	3656	0.3941	0.0823	1.74699e-06	TRUE	reported	igd	0.00623292	22.9179
ebi-a-GCST90001426	IgD- CD38dim %lymphocyte	rs500586	1	T	C	0.7061	41075209	3656	-0.1164	0.02625	9.54707e-06	TRUE	reported	igd	0.00534948	19.6521
ebi-a-GCST90001426	IgD- CD38dim %lymphocyte	rs72691171	1	T	A	0.0105	119873920	3656	0.556	0.1242	7.79902e-06	TRUE	reported	igd	0.00545163	20.0294
ebi-a-GCST90001426	IgD- CD38dim %lymphocyte	rs143785715	1	T	C	0.0027	19500582	3656	1.034	0.2251	4.55302e-06	TRUE	reported	igd	0.00573832	21.0888
ebi-a-GCST90001426	IgD- CD38dim %lymphocyte	rs10922490	1	C	T	0.0164	89286072	3656	0.516	0.1044	8.15793e-07	TRUE	reported	igd	0.00663743	24.4152
ebi-a-GCST90001426	IgD- CD38dim %lymphocyte	rs11687597	2	G	A	0.2069	136926146	3656	0.1644	0.03007	4.86004e-08	TRUE	reported	igd	0.0081095	29.8744
ebi-a-GCST90001426	IgD- CD38dim %lymphocyte	rs7595246	2	C	T	0.1893	238554657	3656	0.1571	0.03041	2.509e-07	TRUE	reported	igd	0.00724694	26.6736
ebi-a-GCST90001426	IgD- CD38dim %lymphocyte	rs71612685	4	G	A	0.0126	100279851	3656	0.5092	0.1088	2.94002e-06	TRUE	reported	igd	0.00595551	21.8918
ebi-a-GCST90001426	IgD- CD38dim %lymphocyte	rs1867929	4	A	C	0.1104	1628280	3656	0.1691	0.03822	9.93002e-06	TRUE	reported	igd	0.00532575	19.5645
ebi-a-GCST90001426	IgD- CD38dim %lymphocyte	rs114839471	5	G	A	0.0005	89545035	3656	2.925	0.6491	6.80707e-06	TRUE	reported	igd	0.00552353	20.2951
ebi-a-GCST90001426	IgD- CD38dim %lymphocyte	rs17405603	5	T	A	0.2842	144608340	3656	-0.1275	0.02694	2.27898e-06	TRUE	reported	igd	0.00608929	22.3866
ebi-a-GCST90001426	IgD- CD38dim %lymphocyte	rs146936090	6	T	C	0.0008	41401285	3656	1.843	0.3841	1.66498e-06	TRUE	reported	igd	0.00625791	23.0104
ebi-a-GCST90001426	IgD- CD38dim %lymphocyte	rs6972846	7	T	G	0.3885	22048853	3656	-0.1185	0.02475	1.736e-06	TRUE	reported	igd	0.00623111	22.9112
ebi-a-GCST90001426	IgD- CD38dim %lymphocyte	rs78027513	7	T	G	0.0414	154618679	3656	0.2746	0.05995	4.77595e-06	TRUE	reported	igd	0.00570599	20.9694
ebi-a-GCST90001426	IgD- CD38dim %lymphocyte	rs7840395	8	G	A	0.5715	144984956	3656	-0.1408	0.02438	8.25296e-09	TRUE	reported	igd	0.0090404	33.335
ebi-a-GCST90001426	IgD- CD38dim %lymphocyte	rs2137277	8	G	A	0.1882	40734662	3656	0.1383	0.03071	6.89096e-06	TRUE	reported	igd	0.00551666	20.2697
ebi-a-GCST90001426	IgD- CD38dim %lymphocyte	rs72816858	10	C	G	0.0172	22940992	3656	0.4384	0.09254	2.24099e-06	TRUE	reported	igd	0.00610124	22.4308
ebi-a-GCST90001426	IgD- CD38dim %lymphocyte	rs12298227	12	C	T	0.1013	54786414	3656	-0.2055	0.04122	6.51193e-07	TRUE	reported	igd	0.00675241	24.8411
ebi-a-GCST90001426	IgD- CD38dim %lymphocyte	rs593370	12	T	C	0.7001	53022961	3656	-0.1218	0.02694	6.31495e-06	TRUE	reported	igd	0.00555996	20.4297
ebi-a-GCST90001426	IgD- CD38dim %lymphocyte	rs9520836	13	G	A	0.5044	108957063	3656	0.1281	0.02404	1.05201e-07	TRUE	reported	igd	0.00770661	28.3786
ebi-a-GCST90001426	IgD- CD38dim %lymphocyte	rs118086652	15	G	A	0.0213	76646870	3656	0.38	0.08281	4.61095e-06	TRUE	reported	igd	0.00572666	21.0457
ebi-a-GCST90001426	IgD- CD38dim %lymphocyte	rs11653761	17	T	G	0.592	2716535	3656	-0.1257	0.02411	1.93201e-07	TRUE	reported	igd	0.00737994	27.1668
ebi-a-GCST90001426	IgD- CD38dim %lymphocyte	rs145744014	18	T	C	0.0116	61418402	3656	0.4981	0.1104	6.63804e-06	TRUE	reported	igd	0.00553704	20.345
ebi-a-GCST90001426	IgD- CD38dim %lymphocyte	rs652344	19	C	T	0.2946	36290177	3656	-0.1194	0.02653	7.05196e-06	TRUE	reported	igd	0.00550971	20.244
ebi-a-GCST90001426	IgD- CD38dim %lymphocyte	rs2328245	20	T	C	0.5678	18194427	3656	0.1091	0.02407	6.04004e-06	TRUE	reported	igd	0.00558801	20.5333
ebi-a-GCST90001426	IgD- CD38dim %lymphocyte	rs134927	22	T	C	0.0215	27421843	3656	0.3766	0.08299	5.86206e-06	TRUE	reported	igd	0.00560097	20.5812
ebi-a-GCST90001427	IgD- CD38- %lymphocyte	rs61790670	1	A	C	0.23	84127219	3656	0.1517	0.02904	1.83802e-07	TRUE	reported	igd	0.0074087	27.2735
ebi-a-GCST90001427	IgD- CD38- %lymphocyte	rs116661843	1	A	G	0.0387	178417994	3656	-0.2855	0.06453	9.94695e-06	TRUE	reported	igd	0.00532554	19.5637
ebi-a-GCST90001427	IgD- CD38- %lymphocyte	rs12128328	1	C	T	0.2113	59700800	3656	0.1428	0.0306	3.17497e-06	TRUE	reported	igd	0.00592145	21.7659
ebi-a-GCST90001427	IgD- CD38- %lymphocyte	rs12624265	2	G	A	0.2082	119468602	3656	0.1358	0.03024	7.36902e-06	TRUE	reported	igd	0.00548581	20.1557
ebi-a-GCST90001427	IgD- CD38- %lymphocyte	rs12992631	2	T	C	0.2408	232313158	3656	-0.1296	0.02879	6.93905e-06	TRUE	reported	igd	0.00551214	20.253
ebi-a-GCST90001427	IgD- CD38- %lymphocyte	rs2084194	2	A	G	0.677	47117185	3656	-0.1193	0.02656	7.21905e-06	TRUE	reported	igd	0.00548818	20.1645
ebi-a-GCST90001427	IgD- CD38- %lymphocyte	rs6723786	2	G	A	0.2924	238550072	3656	0.1403	0.02729	2.84302e-07	TRUE	reported	igd	0.00717751	26.4162
ebi-a-GCST90001427	IgD- CD38- %lymphocyte	rs114551034	2	A	G	0.0509	66709035	3656	-0.2723	0.05703	1.86698e-06	TRUE	reported	igd	0.00619702	22.7851
ebi-a-GCST90001427	IgD- CD38- %lymphocyte	rs75524570	3	C	T	0.0673	191905058	3656	0.2178	0.04807	6.07198e-06	TRUE	reported	igd	0.0055838	20.5178
ebi-a-GCST90001427	IgD- CD38- %lymphocyte	rs150378941	4	C	G	0.0045	133090875	3656	-0.853	0.1886	6.27004e-06	TRUE	reported	igd	0.00556398	20.4445
ebi-a-GCST90001427	IgD- CD38- %lymphocyte	rs72942964	4	T	C	0.0021	134727496	3656	-1.231	0.2689	4.85601e-06	TRUE	reported	igd	0.00569962	20.9458
ebi-a-GCST90001427	IgD- CD38- %lymphocyte	rs7676571	4	T	C	0.8835	56547047	3656	0.1731	0.0383	6.40796e-06	TRUE	reported	igd	0.00555611	20.4154
ebi-a-GCST90001427	IgD- CD38- %lymphocyte	rs4697617	4	A	G	0.7103	25771115	3656	0.1211	0.02714	8.36508e-06	TRUE	reported	igd	0.00541631	19.899
ebi-a-GCST90001427	IgD- CD38- %lymphocyte	rs72711540	4	C	G	0.1325	186920475	3656	-0.165	0.03688	7.97003e-06	TRUE	reported	igd	0.00544513	20.0055
ebi-a-GCST90001427	IgD- CD38- %lymphocyte	rs17405603	5	T	A	0.2842	144608340	3656	-0.1322	0.0277	1.88599e-06	TRUE	reported	igd	0.00619156	22.7649
ebi-a-GCST90001427	IgD- CD38- %lymphocyte	rs144625305	7	T	C	0.0086	7871676	3656	0.617	0.1366	6.49696e-06	TRUE	reported	igd	0.0055494	20.3907
ebi-a-GCST90001427	IgD- CD38- %lymphocyte	rs11777835	8	C	T	0.5715	144986103	3656	-0.1246	0.02505	6.83392e-07	TRUE	reported	igd	0.0067218	24.7277
ebi-a-GCST90001427	IgD- CD38- %lymphocyte	rs190799514	8	C	T	0.0272	55620993	3656	0.391	0.07669	3.59104e-07	TRUE	reported	igd	0.00705981	25.98
ebi-a-GCST90001427	IgD- CD38- %lymphocyte	rs75116337	8	C	T	0.0208	55914981	3656	0.3985	0.08792	5.99805e-06	TRUE	reported	igd	0.00558781	20.5326
ebi-a-GCST90001427	IgD- CD38- %lymphocyte	rs814418	8	T	C	0.0907	9936753	3656	0.204	0.04436	4.40099e-06	TRUE	reported	igd	0.0057513	21.1368
ebi-a-GCST90001427	IgD- CD38- %lymphocyte	rs4756916	11	C	T	0.5685	12544361	3656	-0.1119	0.02508	8.39499e-06	TRUE	reported	igd	0.00541553	19.8961
ebi-a-GCST90001427	IgD- CD38- %lymphocyte	rs17234595	11	A	G	0.0207	23667143	3656	-0.3825	0.08604	9.0261e-06	TRUE	reported	igd	0.00537668	19.7526
ebi-a-GCST90001427	IgD- CD38- %lymphocyte	rs12426629	12	G	C	0.0989	54797571	3656	-0.1952	0.04268	4.95199e-06	TRUE	reported	igd	0.00568888	20.9061
ebi-a-GCST90001427	IgD- CD38- %lymphocyte	rs9514859	13	C	G	0.4402	109144845	3656	0.1207	0.025	1.43999e-06	TRUE	reported	igd	0.00633531	23.2968
ebi-a-GCST90001427	IgD- CD38- %lymphocyte	rs12874404	13	G	A	0.3256	108993494	3656	0.1408	0.02668	1.378e-07	TRUE	reported	igd	0.00756017	27.8353
ebi-a-GCST90001427	IgD- CD38- %lymphocyte	rs4474666	16	A	G	0.5167	85313662	3656	0.1116	0.02456	5.63404e-06	TRUE	reported	igd	0.0056159	20.6364
ebi-a-GCST90001427	IgD- CD38- %lymphocyte	rs11653761	17	T	G	0.592	2716535	3656	-0.1169	0.0249	2.77997e-06	TRUE	reported	igd	0.00599258	22.0289
ebi-a-GCST90001427	IgD- CD38- %lymphocyte	rs34157595	17	C	T	0.3155	49200947	3656	-0.1195	0.02696	9.61192e-06	TRUE	reported	igd	0.00534518	19.6362
ebi-a-GCST90001427	IgD- CD38- %lymphocyte	rs7236090	18	C	T	0.5922	60947111	3656	0.1163	0.02497	3.33096e-06	TRUE	reported	igd	0.00589857	21.6813
ebi-a-GCST90001427	IgD- CD38- %lymphocyte	rs77741094	21	G	C	0.0126	42362418	3656	-0.5436	0.1119	1.24e-06	TRUE	reported	igd	0.00641355	23.5864
ebi-a-GCST90001428	IgD- CD38dim %B cell	rs112904733	1	T	G	0.0956	214958496	3657	0.1953	0.04221	3.85496e-06	TRUE	reported	igd	0.00581988	21.3962
ebi-a-GCST90001428	IgD- CD38dim %B cell	rs143109147	1	C	T	0.0004	40387371	3657	-2.636	0.5937	9.30593e-06	TRUE	reported	igd	0.00536163	19.7024
ebi-a-GCST90001428	IgD- CD38dim %B cell	rs12118242	1	T	C	0.0055	232094153	3657	-0.7345	0.1635	7.23003e-06	TRUE	reported	igd	0.00548824	20.1702
ebi-a-GCST90001428	IgD- CD38dim %B cell	rs9424499	1	C	G	0.0109	233050029	3657	-0.5857	0.1138	2.81002e-07	TRUE	reported	igd	0.00719129	26.4745
ebi-a-GCST90001428	IgD- CD38dim %B cell	rs16832731	2	A	G	0.1987	136864703	3657	0.1484	0.03147	2.48599e-06	TRUE	reported	igd	0.00604389	22.2247
ebi-a-GCST90001428	IgD- CD38dim %B cell	rs138919897	3	G	A	0.0019	106834795	3657	-1.341	0.296	6.05703e-06	TRUE	reported	igd	0.00558108	20.5133
ebi-a-GCST90001428	IgD- CD38dim %B cell	rs73205209	3	C	T	0.0334	106275239	3657	0.3323	0.07083	2.81799e-06	TRUE	reported	igd	0.00598267	21.9983
ebi-a-GCST90001428	IgD- CD38dim %B cell	rs111854570	3	A	G	0.0388	8695105	3657	-0.2872	0.06245	4.40697e-06	TRUE	reported	igd	0.00575009	21.1381
ebi-a-GCST90001428	IgD- CD38dim %B cell	rs114839471	5	G	A	0.0005	89545035	3657	3.03	0.6695	6.21799e-06	TRUE	reported	igd	0.00556972	20.4714
ebi-a-GCST90001428	IgD- CD38dim %B cell	rs17405749	5	T	C	0.2374	144609363	3657	-0.1389	0.02884	1.51098e-06	TRUE	reported	igd	0.00630294	23.1834
ebi-a-GCST90001428	IgD- CD38dim %B cell	rs80088375	5	T	C	0.0247	11638274	3657	-0.3593	0.07955	6.50205e-06	TRUE	reported	igd	0.00554745	20.389
ebi-a-GCST90001428	IgD- CD38dim %B cell	rs75273600	6	A	G	0.0093	125594743	3657	0.6398	0.1253	3.46497e-07	TRUE	reported	igd	0.00707907	26.0585
ebi-a-GCST90001428	IgD- CD38dim %B cell	rs849133	7	T	C	0.5576	28192280	3657	-0.1154	0.02601	9.41499e-06	TRUE	reported	igd	0.00535395	19.674
ebi-a-GCST90001428	IgD- CD38dim %B cell	rs146267894	9	T	C	0.0148	75147206	3657	-0.4565	0.1023	8.36296e-06	TRUE	reported	igd	0.0054156	19.9018
ebi-a-GCST90001428	IgD- CD38dim %B cell	rs2397752	10	T	C	0.248	132983821	3657	-0.136	0.02815	1.41101e-06	TRUE	reported	igd	0.0063421	23.3283
ebi-a-GCST90001428	IgD- CD38dim %B cell	rs117987395	10	G	T	0.0524	10573290	3657	-0.246	0.05509	8.23209e-06	TRUE	reported	igd	0.00542298	19.9291
ebi-a-GCST90001428	IgD- CD38dim %B cell	rs80216562	11	A	G	0.029	128322602	3657	-0.3698	0.07231	3.31002e-07	TRUE	reported	igd	0.00710096	26.1396
ebi-a-GCST90001428	IgD- CD38dim %B cell	rs10743163	11	A	G	0.4035	11033950	3657	-0.1167	0.02529	4.11396e-06	TRUE	reported	igd	0.00578892	21.2817
ebi-a-GCST90001428	IgD- CD38dim %B cell	rs61946381	12	C	A	0.0305	121343559	3657	0.321	0.07254	9.93002e-06	TRUE	reported	igd	0.00532612	19.5712
ebi-a-GCST90001428	IgD- CD38dim %B cell	rs1846398	12	C	A	0.7518	57302799	3657	-0.1293	0.02904	8.82308e-06	TRUE	reported	igd	0.00539176	19.8137
ebi-a-GCST90001428	IgD- CD38dim %B cell	rs4038038	13	A	G	0.359	19499423	3657	0.1177	0.02529	3.36202e-06	TRUE	reported	igd	0.00588797	21.648
ebi-a-GCST90001428	IgD- CD38dim %B cell	rs117227598	15	G	C	0.0078	77402748	3657	0.651	0.1451	7.416e-06	TRUE	reported	igd	0.00547417	20.1182
ebi-a-GCST90001428	IgD- CD38dim %B cell	rs11548656	16	G	A	0.1288	81916912	3657	-0.1701	0.0366	3.48097e-06	TRUE	reported	igd	0.0058717	21.5878
ebi-a-GCST90001428	IgD- CD38dim %B cell	rs75659776	17	T	C	0.0515	49605668	3657	0.2621	0.05581	2.73697e-06	TRUE	reported	igd	0.00599479	22.0431
ebi-a-GCST90001428	IgD- CD38dim %B cell	rs117541917	17	C	A	0.0593	41946947	3657	-0.2358	0.05299	8.88894e-06	TRUE	reported	igd	0.00538554	19.7907
ebi-a-GCST90001428	IgD- CD38dim %B cell	rs113530462	20	C	G	0.0038	6688542	3657	0.887	0.196	6.221e-06	TRUE	reported	igd	0.0055691	20.469
ebi-a-GCST90001429	IgD+ CD38br %lymphocyte	rs1919856	1	G	A	0.108	247700906	3656	0.1734	0.03817	5.72506e-06	TRUE	reported	igd	0.0056131	20.6261
ebi-a-GCST90001429	IgD+ CD38br %lymphocyte	rs11682311	2	C	T	0.3243	16464977	3656	-0.1278	0.02599	9.105e-07	TRUE	reported	igd	0.00657022	24.1664
ebi-a-GCST90001429	IgD+ CD38br %lymphocyte	rs4907205	2	C	T	0.1232	97558150	3656	-0.1658	0.03741	9.60395e-06	TRUE	reported	igd	0.00534393	19.6316
ebi-a-GCST90001429	IgD+ CD38br %lymphocyte	rs140380950	2	C	T	0.0368	105587803	3656	-0.3597	0.06402	2.067e-08	TRUE	reported	igd	0.0085607	31.5509
ebi-a-GCST90001429	IgD+ CD38br %lymphocyte	rs2686423	3	G	A	0.9739	183195708	3656	0.3352	0.07432	6.66807e-06	TRUE	reported	igd	0.00553326	20.331
ebi-a-GCST90001429	IgD+ CD38br %lymphocyte	rs76112278	4	A	G	0.0194	15915069	3656	-0.4243	0.08741	1.25901e-06	TRUE	reported	igd	0.00640365	23.5497
ebi-a-GCST90001429	IgD+ CD38br %lymphocyte	rs7667070	4	C	T	0.0361	38379833	3656	-0.283	0.06349	8.55697e-06	TRUE	reported	igd	0.00540508	19.8575
ebi-a-GCST90001429	IgD+ CD38br %lymphocyte	rs78658073	5	A	G	0.001	498773	3656	1.792	0.3659	1.011e-06	TRUE	reported	igd	0.00651786	23.9725
ebi-a-GCST90001429	IgD+ CD38br %lymphocyte	rs80330977	5	A	G	0.0814	158276610	3656	-0.2327	0.04501	2.46598e-07	TRUE	reported	igd	0.0072578	26.7139
ebi-a-GCST90001429	IgD+ CD38br %lymphocyte	rs76660971	5	A	G	0.2299	18919526	3656	-0.1368	0.02874	2.02502e-06	TRUE	reported	igd	0.00615899	22.6444
ebi-a-GCST90001429	IgD+ CD38br %lymphocyte	rs2857599	6	A	G	0.1722	31562150	3656	-0.1653	0.03649	6.07393e-06	TRUE	reported	igd	0.00558163	20.5097
ebi-a-GCST90001429	IgD+ CD38br %lymphocyte	rs117772462	7	A	T	0.0159	48791017	3656	-0.4644	0.09659	1.58599e-06	TRUE	reported	igd	0.00628314	23.1037
ebi-a-GCST90001429	IgD+ CD38br %lymphocyte	rs11185560	7	A	G	0.9375	190115	3656	-0.2347	0.05014	2.95597e-06	TRUE	reported	igd	0.00595739	21.8988
ebi-a-GCST90001429	IgD+ CD38br %lymphocyte	rs10103048	8	C	A	0.7321	130602281	3656	0.126	0.02692	2.988e-06	TRUE	reported	igd	0.00595649	21.8954
ebi-a-GCST90001429	IgD+ CD38br %lymphocyte	rs1695681	8	A	C	0.5309	118255950	3656	-0.1213	0.02451	7.75908e-07	TRUE	reported	igd	0.00665471	24.4792
ebi-a-GCST90001429	IgD+ CD38br %lymphocyte	rs13300113	9	T	A	0.2789	115678594	3656	0.1232	0.02752	7.74908e-06	TRUE	reported	igd	0.00545185	20.0303
ebi-a-GCST90001429	IgD+ CD38br %lymphocyte	rs10821937	10	T	C	0.6458	63723909	3656	-0.116	0.02553	5.66304e-06	TRUE	reported	igd	0.00561517	20.6337
ebi-a-GCST90001429	IgD+ CD38br %lymphocyte	rs10832409	11	A	G	0.1722	15377699	3656	0.1495	0.03227	3.73603e-06	TRUE	reported	igd	0.00583628	21.451
ebi-a-GCST90001429	IgD+ CD38br %lymphocyte	rs11068290	12	T	C	0.0231	110228055	3656	0.3875	0.07937	1.08901e-06	TRUE	reported	igd	0.00647742	23.8228
ebi-a-GCST90001429	IgD+ CD38br %lymphocyte	rs59879144	12	A	C	0.0161	75564449	3656	-0.4624	0.09688	1.88599e-06	TRUE	reported	igd	0.00619246	22.7683
ebi-a-GCST90001429	IgD+ CD38br %lymphocyte	rs10877626	12	G	C	0.4739	61758121	3656	0.1102	0.02441	6.485e-06	TRUE	reported	igd	0.00554379	20.37
ebi-a-GCST90001429	IgD+ CD38br %lymphocyte	rs17408660	12	G	A	0.0129	27184482	3656	-0.4731	0.1058	7.92501e-06	TRUE	reported	igd	0.00543951	19.9847
ebi-a-GCST90001429	IgD+ CD38br %lymphocyte	rs75589249	14	T	C	0.0107	43915569	3656	-0.5382	0.1197	7.06708e-06	TRUE	reported	igd	0.00549918	20.2051
ebi-a-GCST90001429	IgD+ CD38br %lymphocyte	rs3811315	14	A	T	0.1157	22499870	3656	0.1771	0.03756	2.503e-06	TRUE	reported	igd	0.00604431	22.2202
ebi-a-GCST90001429	IgD+ CD38br %lymphocyte	rs2216762	16	C	T	0.8141	84759446	3656	-0.1525	0.03097	8.88403e-07	TRUE	reported	igd	0.00658841	24.2337
ebi-a-GCST90001429	IgD+ CD38br %lymphocyte	rs60521331	17	A	G	0.5022	8639905	3656	0.1158	0.02425	1.86299e-06	TRUE	reported	igd	0.00619851	22.7906
ebi-a-GCST90001429	IgD+ CD38br %lymphocyte	rs55708924	21	G	A	0.0185	16767346	3656	-0.3886	0.0872	8.58796e-06	TRUE	reported	igd	0.00540274	19.8488
ebi-a-GCST90001430	IgD+ CD38dim %lymphocyte	rs143109147	1	C	T	0.0004	40387371	3656	2.959	0.5843	4.27701e-07	TRUE	reported	igd	0.00696588	25.6319
ebi-a-GCST90001430	IgD+ CD38dim %lymphocyte	rs55877424	2	A	G	0.1607	12243809	3656	0.1449	0.0327	9.68902e-06	TRUE	reported	igd	0.00534206	19.6247
ebi-a-GCST90001430	IgD+ CD38dim %lymphocyte	rs149290264	3	T	C	0.007	41659628	3656	0.6348	0.1427	8.93902e-06	TRUE	reported	igd	0.00538363	19.7783
ebi-a-GCST90001430	IgD+ CD38dim %lymphocyte	rs182174914	3	A	T	0.0004	80085882	3656	2.439	0.5502	9.58893e-06	TRUE	reported	igd	0.00534624	19.6401
ebi-a-GCST90001430	IgD+ CD38dim %lymphocyte	rs10933716	3	T	C	0.2486	193840329	3656	-0.1262	0.02775	5.61798e-06	TRUE	reported	igd	0.00562518	20.6707
ebi-a-GCST90001430	IgD+ CD38dim %lymphocyte	rs28399382	3	T	C	0.1982	115393238	3656	0.1411	0.0308	4.74395e-06	TRUE	reported	igd	0.00570769	20.9756
ebi-a-GCST90001430	IgD+ CD38dim %lymphocyte	rs28654727	4	A	C	0.2433	61631854	3656	0.1272	0.02842	7.89405e-06	TRUE	reported	igd	0.00544938	20.0211
ebi-a-GCST90001430	IgD+ CD38dim %lymphocyte	rs6831487	4	G	T	0.4702	170331972	3656	0.1165	0.02467	2.42298e-06	TRUE	reported	igd	0.0060627	22.2882
ebi-a-GCST90001430	IgD+ CD38dim %lymphocyte	rs75512885	5	A	T	0.0788	158317602	3656	-0.2112	0.04633	5.32304e-06	TRUE	reported	igd	0.00565191	20.7695
ebi-a-GCST90001430	IgD+ CD38dim %lymphocyte	rs1510971	5	A	T	0.0826	118216796	3656	-0.2012	0.04413	5.292e-06	TRUE	reported	igd	0.00565353	20.7755
ebi-a-GCST90001430	IgD+ CD38dim %lymphocyte	rs12516105	5	C	T	0.1737	160198880	3656	0.1502	0.03243	3.75301e-06	TRUE	reported	igd	0.0058331	21.4392
ebi-a-GCST90001430	IgD+ CD38dim %lymphocyte	rs4361609	6	C	G	0.1131	31240635	3656	-0.1912	0.04275	7.92501e-06	TRUE	reported	igd	0.00544161	19.9924
ebi-a-GCST90001430	IgD+ CD38dim %lymphocyte	rs9459562	6	C	G	0.4346	166502048	3656	0.1106	0.0246	7.11607e-06	TRUE	reported	igd	0.00549844	20.2024
ebi-a-GCST90001430	IgD+ CD38dim %lymphocyte	rs34910780	7	T	A	0.048	77469688	3656	-0.2544	0.05663	7.26106e-06	TRUE	reported	igd	0.00548964	20.1699
ebi-a-GCST90001430	IgD+ CD38dim %lymphocyte	rs62474511	7	T	A	0.0927	123275484	3656	0.2018	0.04179	1.417e-06	TRUE	reported	igd	0.00633768	23.3056
ebi-a-GCST90001430	IgD+ CD38dim %lymphocyte	rs4716961	7	C	T	0.0265	155224134	3656	-0.3385	0.07465	5.96898e-06	TRUE	reported	igd	0.00559263	20.5504
ebi-a-GCST90001430	IgD+ CD38dim %lymphocyte	rs7840067	8	C	T	0.1978	130582787	3656	-0.1537	0.03026	3.95704e-07	TRUE	reported	igd	0.00700728	25.7853
ebi-a-GCST90001430	IgD+ CD38dim %lymphocyte	rs533239981	8	C	G	0.0387	75515052	3656	0.3011	0.06365	2.32199e-06	TRUE	reported	igd	0.00608371	22.3659
ebi-a-GCST90001430	IgD+ CD38dim %lymphocyte	rs60953943	8	A	G	0.0204	60077245	3656	-0.4228	0.08863	1.91298e-06	TRUE	reported	igd	0.00618596	22.7442
ebi-a-GCST90001430	IgD+ CD38dim %lymphocyte	rs76400856	10	C	A	0.0639	56638876	3656	0.2233	0.0485	4.30299e-06	TRUE	reported	igd	0.0057647	21.1864
ebi-a-GCST90001430	IgD+ CD38dim %lymphocyte	rs74151247	10	A	C	0.0302	97801073	3656	0.348	0.07127	1.09199e-06	TRUE	reported	igd	0.00647912	23.8291
ebi-a-GCST90001430	IgD+ CD38dim %lymphocyte	rs75319860	12	C	T	0.0249	110312229	3656	0.3651	0.07896	3.91201e-06	TRUE	reported	igd	0.00581394	21.3684
ebi-a-GCST90001430	IgD+ CD38dim %lymphocyte	rs139695291	13	G	A	0.0011	104519594	3656	1.581	0.3506	6.69006e-06	TRUE	reported	igd	0.00553127	20.3237
ebi-a-GCST90001430	IgD+ CD38dim %lymphocyte	rs75474045	13	A	G	0.0126	72428296	3656	0.503	0.1077	3.125e-06	TRUE	reported	igd	0.00593082	21.8005
ebi-a-GCST90001430	IgD+ CD38dim %lymphocyte	rs12874404	13	G	A	0.3256	108993494	3656	0.1366	0.02617	1.89601e-07	TRUE	reported	igd	0.00739713	27.2305
ebi-a-GCST90001430	IgD+ CD38dim %lymphocyte	rs116844769	14	A	G	0.0662	65713895	3656	-0.2347	0.04969	2.40099e-06	TRUE	reported	igd	0.00606513	22.2972
ebi-a-GCST90001430	IgD+ CD38dim %lymphocyte	rs16974449	16	A	C	0.4851	84754964	3656	0.1233	0.02445	4.77903e-07	TRUE	reported	igd	0.00690799	25.4174
ebi-a-GCST90001430	IgD+ CD38dim %lymphocyte	rs60521331	17	A	G	0.5022	8639905	3656	0.1214	0.02433	6.26095e-07	TRUE	reported	igd	0.00676394	24.8837
ebi-a-GCST90001430	IgD+ CD38dim %lymphocyte	rs11657531	17	T	C	0.4884	2731370	3656	-0.1167	0.0237	8.83894e-07	TRUE	reported	igd	0.00658822	24.233
ebi-a-GCST90001430	IgD+ CD38dim %lymphocyte	rs2291516	19	A	G	0.0793	11508177	3656	0.1953	0.04406	9.56996e-06	TRUE	reported	igd	0.00534542	19.6371
ebi-a-GCST90001430	IgD+ CD38dim %lymphocyte	rs655580	19	A	G	0.4571	53039110	3656	0.1258	0.02423	2.18902e-07	TRUE	reported	igd	0.0073191	26.9412
ebi-a-GCST90001430	IgD+ CD38dim %lymphocyte	rs6131010	20	G	A	0.6172	44724305	3656	-0.1184	0.02588	4.94698e-06	TRUE	reported	igd	0.00569232	20.9188
ebi-a-GCST90001430	IgD+ CD38dim %lymphocyte	rs55708924	21	G	A	0.0185	16767346	3656	-0.4222	0.08736	1.39801e-06	TRUE	reported	igd	0.00634804	23.3439
ebi-a-GCST90001430	IgD+ CD38dim %lymphocyte	rs143518319	21	A	C	0.015	36295623	3656	-0.4492	0.09996	7.21207e-06	TRUE	reported	igd	0.00549324	20.1832
ebi-a-GCST90001430	IgD+ CD38dim %lymphocyte	rs142838362	21	T	C	0.0577	47606966	3656	0.2463	0.05243	2.72101e-06	TRUE	reported	igd	0.00599997	22.0562
ebi-a-GCST90001431	IgD+ CD38- %lymphocyte	rs149701635	3	G	C	0.0263	44741083	3656	-0.3548	0.07767	5.08101e-06	TRUE	reported	igd	0.00567522	20.8556
ebi-a-GCST90001431	IgD+ CD38- %lymphocyte	rs35088452	3	A	C	0.7471	8847483	3656	-0.1352	0.02849	2.15899e-06	TRUE	reported	igd	0.00612203	22.5077
ebi-a-GCST90001431	IgD+ CD38- %lymphocyte	rs6895553	5	C	T	0.0946	114821667	3656	-0.199	0.04272	3.304e-06	TRUE	reported	igd	0.00590021	21.6873
ebi-a-GCST90001431	IgD+ CD38- %lymphocyte	rs78009119	5	G	T	0.0137	136421498	3656	-0.5085	0.1078	2.49902e-06	TRUE	reported	igd	0.00604927	22.2386
ebi-a-GCST90001431	IgD+ CD38- %lymphocyte	rs77055472	5	A	T	0.0495	157655991	3656	-0.2682	0.05762	3.36001e-06	TRUE	reported	igd	0.00589113	21.6538
ebi-a-GCST90001431	IgD+ CD38- %lymphocyte	rs12197754	6	C	T	0.2014	130521070	3656	-0.1427	0.03115	4.74996e-06	TRUE	reported	igd	0.00570742	20.9746
ebi-a-GCST90001431	IgD+ CD38- %lymphocyte	rs144625305	7	T	C	0.0086	7871676	3656	0.6141	0.1364	6.89795e-06	TRUE	reported	igd	0.00551369	20.2587
ebi-a-GCST90001431	IgD+ CD38- %lymphocyte	rs12763172	10	C	T	0.7213	85447519	3656	0.1272	0.02784	5.05196e-06	TRUE	reported	igd	0.0056775	20.864
ebi-a-GCST90001431	IgD+ CD38- %lymphocyte	rs12146653	11	C	T	0.0964	21411891	3656	0.1892	0.04126	4.66305e-06	TRUE	reported	igd	0.00571856	21.0158
ebi-a-GCST90001431	IgD+ CD38- %lymphocyte	rs12829274	12	G	A	0.0618	129349167	3656	-0.2515	0.05194	1.33999e-06	TRUE	reported	igd	0.0063722	23.4334
ebi-a-GCST90001431	IgD+ CD38- %lymphocyte	rs3730631	12	C	T	0.1288	69228178	3656	-0.1789	0.03729	1.66399e-06	TRUE	reported	igd	0.00625611	23.0037
ebi-a-GCST90001431	IgD+ CD38- %lymphocyte	rs12874404	13	G	A	0.3256	108993494	3656	0.1714	0.02663	1.385e-10	TRUE	reported	igd	0.0112042	41.4039
ebi-a-GCST90001431	IgD+ CD38- %lymphocyte	rs112782756	13	G	A	0.0003	34506073	3656	3.09	0.683	6.25101e-06	TRUE	reported	igd	0.0055673	20.4568
ebi-a-GCST90001431	IgD+ CD38- %lymphocyte	rs2003291	13	T	C	0.1413	21566923	3656	-0.1589	0.0357	8.76597e-06	TRUE	reported	igd	0.00538962	19.8004
ebi-a-GCST90001431	IgD+ CD38- %lymphocyte	rs77762131	14	C	G	0.045	96205838	3656	0.3532	0.058	1.24701e-09	TRUE	reported	igd	0.0100414	37.0636
ebi-a-GCST90001431	IgD+ CD38- %lymphocyte	rs72706301	14	A	G	0.0179	94852219	3656	0.448	0.09406	1.98299e-06	TRUE	reported	igd	0.00616671	22.673
ebi-a-GCST90001431	IgD+ CD38- %lymphocyte	rs149731447	14	T	C	0.0036	52536948	3656	-0.9621	0.2156	8.35699e-06	TRUE	reported	igd	0.00541723	19.9024
ebi-a-GCST90001431	IgD+ CD38- %lymphocyte	rs10444793	15	A	G	0.0181	44517689	3656	-0.4323	0.09225	2.88602e-06	TRUE	reported	igd	0.00597077	21.9483
ebi-a-GCST90001431	IgD+ CD38- %lymphocyte	rs28594458	17	G	C	0.4918	2728777	3656	-0.1135	0.02418	2.76599e-06	TRUE	reported	igd	0.00599051	22.0212
ebi-a-GCST90001431	IgD+ CD38- %lymphocyte	rs62235484	21	A	G	0.0175	41083050	3656	0.4662	0.09386	7.13608e-07	TRUE	reported	igd	0.0067028	24.6573
ebi-a-GCST90001431	IgD+ CD38- %lymphocyte	rs78007261	22	T	C	0.0379	45666517	3656	-0.3003	0.06556	4.80895e-06	TRUE	reported	igd	0.00570613	20.9698
ebi-a-GCST90001432	Unsw Mem %lymphocyte	rs75766272	1	T	C	0.0201	8009985	3656	-0.3961	0.08527	3.51901e-06	TRUE	reported	igd	0.00586753	21.5665
ebi-a-GCST90001432	Unsw Mem %lymphocyte	rs56326639	3	G	A	0.1761	32512523	3656	0.1461	0.0323	6.29999e-06	TRUE	reported	igd	0.00556501	20.4483
ebi-a-GCST90001432	Unsw Mem %lymphocyte	rs6557137	6	T	C	0.1838	150197022	3656	-0.1494	0.03221	3.62001e-06	TRUE	reported	igd	0.00585013	21.5022
ebi-a-GCST90001432	Unsw Mem %lymphocyte	rs144625305	7	T	C	0.0086	7871676	3656	0.5993	0.1343	8.30004e-06	TRUE	reported	igd	0.00541716	19.9021
ebi-a-GCST90001432	Unsw Mem %lymphocyte	rs2956955	8	C	T	0.9661	1552537	3656	-0.3254	0.06746	1.47099e-06	TRUE	reported	igd	0.00632384	23.2544
ebi-a-GCST90001432	Unsw Mem %lymphocyte	rs141247883	8	G	A	0.0319	144986071	3656	-0.3185	0.06842	3.34503e-06	TRUE	reported	igd	0.00589223	21.6578
ebi-a-GCST90001432	Unsw Mem %lymphocyte	rs57757402	9	G	A	0.1435	37390411	3656	-0.1601	0.03523	5.67806e-06	TRUE	reported	igd	0.00561701	20.6405
ebi-a-GCST90001432	Unsw Mem %lymphocyte	rs11794578	9	G	T	0.4521	808529	3656	0.1189	0.02437	1.12101e-06	TRUE	reported	igd	0.00646886	23.7911
ebi-a-GCST90001432	Unsw Mem %lymphocyte	rs10119513	9	A	G	0.9784	16899526	3656	0.3622	0.08185	9.91197e-06	TRUE	reported	igd	0.00532762	19.5714
ebi-a-GCST90001432	Unsw Mem %lymphocyte	rs10840410	11	C	T	0.3087	10437096	3656	-0.1182	0.02642	7.88206e-06	TRUE	reported	igd	0.00544493	20.0047
ebi-a-GCST90001432	Unsw Mem %lymphocyte	rs10894530	11	A	C	0.1296	132159459	3656	-0.1638	0.03684	9.00409e-06	TRUE	reported	igd	0.00537824	19.7584
ebi-a-GCST90001432	Unsw Mem %lymphocyte	rs143553941	12	C	G	0.013	109368119	3656	0.501	0.107	2.95801e-06	TRUE	reported	igd	0.00596081	21.9114
ebi-a-GCST90001432	Unsw Mem %lymphocyte	rs12829274	12	G	A	0.0618	129349167	3656	-0.2536	0.0511	7.30601e-07	TRUE	reported	igd	0.00669167	24.6161
ebi-a-GCST90001432	Unsw Mem %lymphocyte	rs73192651	13	T	C	0.02	50212885	3656	0.5455	0.08807	6.53597e-10	TRUE	reported	igd	0.0103847	38.3439
ebi-a-GCST90001432	Unsw Mem %lymphocyte	rs12874404	13	G	A	0.3256	108993494	3656	0.1827	0.02625	4.02346e-12	TRUE	reported	igd	0.0130766	48.4151
ebi-a-GCST90001432	Unsw Mem %lymphocyte	rs557577736	13	G	A	0.001	46224092	3656	1.799	0.3838	2.857e-06	TRUE	reported	igd	0.00597371	21.9591
ebi-a-GCST90001432	Unsw Mem %lymphocyte	rs77762131	14	C	G	0.045	96205838	3656	0.3287	0.05701	8.74903e-09	TRUE	reported	igd	0.00901073	33.2246
ebi-a-GCST90001432	Unsw Mem %lymphocyte	rs8014978	14	C	T	0.5737	94936964	3656	-0.1203	0.02463	1.08201e-06	TRUE	reported	igd	0.00648293	23.8432
ebi-a-GCST90001432	Unsw Mem %lymphocyte	rs112135308	16	G	C	0.0174	86794463	3656	0.416	0.08833	2.57099e-06	TRUE	reported	igd	0.00603028	22.1683
ebi-a-GCST90001432	Unsw Mem %lymphocyte	rs11657759	17	C	A	0.4903	2715961	3656	-0.1271	0.02394	1.16099e-07	TRUE	reported	igd	0.0076507	28.1712
ebi-a-GCST90001432	Unsw Mem %lymphocyte	rs7254039	19	A	G	0.0435	14993354	3656	-0.2695	0.05778	3.20797e-06	TRUE	reported	igd	0.00591534	21.7433
ebi-a-GCST90001432	Unsw Mem %lymphocyte	rs6032660	20	A	G	0.6359	44730245	3656	-0.1525	0.02629	7.19797e-09	TRUE	reported	igd	0.00911955	33.6295
ebi-a-GCST90001432	Unsw Mem %lymphocyte	rs76762356	20	G	A	0.0228	10454080	3656	-0.3702	0.08274	7.91699e-06	TRUE	reported	igd	0.00544583	20.008
ebi-a-GCST90001432	Unsw Mem %lymphocyte	rs55712190	22	T	C	0.074	22613458	3656	0.2264	0.04694	1.467e-06	TRUE	reported	igd	0.00632275	23.2503
ebi-a-GCST90001433	IgD- CD27- %lymphocyte	rs2789568	1	C	T	0.0706	217179038	3656	-0.2462	0.04816	3.32897e-07	TRUE	reported	igd	0.00709747	26.1195
ebi-a-GCST90001433	IgD- CD27- %lymphocyte	rs113442137	1	A	G	0.0472	160254955	3656	-0.2734	0.0574	1.97301e-06	TRUE	reported	igd	0.00616709	22.6744
ebi-a-GCST90001433	IgD- CD27- %lymphocyte	rs185621536	1	T	C	0.0312	113524501	3656	-0.3248	0.07016	3.79997e-06	TRUE	reported	igd	0.00582785	21.4198
ebi-a-GCST90001433	IgD- CD27- %lymphocyte	rs7606024	2	A	T	0.7882	56616595	3656	-0.1469	0.03041	1.42498e-06	TRUE	reported	igd	0.00634222	23.3224
ebi-a-GCST90001433	IgD- CD27- %lymphocyte	rs35574803	3	C	T	0.0562	32533246	3656	-0.3044	0.05397	1.83101e-08	TRUE	reported	igd	0.00862612	31.7941
ebi-a-GCST90001433	IgD- CD27- %lymphocyte	rs78756830	4	C	T	0.0194	99437210	3656	0.4221	0.08746	1.45301e-06	TRUE	reported	igd	0.00633064	23.2795
ebi-a-GCST90001433	IgD- CD27- %lymphocyte	rs12654363	5	T	C	0.9301	84064142	3656	-0.2241	0.04812	3.31398e-06	TRUE	reported	igd	0.00589736	21.6768
ebi-a-GCST90001433	IgD- CD27- %lymphocyte	rs191610741	6	T	C	0.0257	4201348	3656	-0.3731	0.08152	4.87304e-06	TRUE	reported	igd	0.00569685	20.9356
ebi-a-GCST90001433	IgD- CD27- %lymphocyte	rs807894	6	G	T	0.5868	164610887	3656	0.114	0.02536	7.13198e-06	TRUE	reported	igd	0.00549682	20.1964
ebi-a-GCST90001433	IgD- CD27- %lymphocyte	rs1978170	7	G	A	0.6033	38757409	3656	-0.113	0.02548	9.38793e-06	TRUE	reported	igd	0.00535084	19.6571
ebi-a-GCST90001433	IgD- CD27- %lymphocyte	rs78763642	9	A	G	0.0279	25294308	3656	-0.3442	0.07449	3.96798e-06	TRUE	reported	igd	0.00580618	21.3397
ebi-a-GCST90001433	IgD- CD27- %lymphocyte	rs2250246	12	G	A	0.5341	6553016	3656	0.1325	0.02454	7.13296e-08	TRUE	reported	igd	0.00791092	29.137
ebi-a-GCST90001433	IgD- CD27- %lymphocyte	rs77114347	16	T	A	0.0543	7452768	3656	-0.239	0.05358	8.41608e-06	TRUE	reported	igd	0.00541286	19.8862
ebi-a-GCST90001433	IgD- CD27- %lymphocyte	rs4941188	18	A	G	0.6726	60857029	3656	-0.1285	0.02642	1.20401e-06	TRUE	reported	igd	0.00642885	23.643
ebi-a-GCST90001433	IgD- CD27- %lymphocyte	rs111407982	19	T	C	0.1551	8814367	3656	-0.1612	0.03377	1.87499e-06	TRUE	reported	igd	0.00619389	22.7735
ebi-a-GCST90001433	IgD- CD27- %lymphocyte	rs7260348	19	C	T	0.0722	15011442	3656	-0.2227	0.04722	2.49799e-06	TRUE	reported	igd	0.00604711	22.2306
ebi-a-GCST90001433	IgD- CD27- %lymphocyte	rs77126700	20	C	T	0.0239	47313887	3656	0.3695	0.08021	4.22698e-06	TRUE	reported	igd	0.00577101	21.2097
ebi-a-GCST90001433	IgD- CD27- %lymphocyte	rs4810485	20	G	T	0.6313	44747947	3656	0.317	0.02622	4.97966e-33	TRUE	reported	igd	0.0384434	146.088
ebi-a-GCST90001434	Sw mem %lymphocyte	rs7595246	2	C	T	0.1893	238554657	3656	0.1684	0.03143	8.91908e-08	TRUE	reported	igd	0.00779099	28.6918
ebi-a-GCST90001434	Sw mem %lymphocyte	rs1519526	2	C	T	0.1957	136967396	3656	0.1674	0.03168	1.341e-07	TRUE	reported	igd	0.00757932	27.9063
ebi-a-GCST90001434	Sw mem %lymphocyte	rs7640978	3	T	C	0.1493	32533010	3656	0.1649	0.0355	3.535e-06	TRUE	reported	igd	0.00586709	21.5649
ebi-a-GCST90001434	Sw mem %lymphocyte	rs17029267	4	T	C	0.03	100572746	3656	0.3178	0.07088	7.56397e-06	TRUE	reported	igd	0.00546856	20.092
ebi-a-GCST90001434	Sw mem %lymphocyte	rs62382785	5	A	G	0.2492	165581566	3656	0.1313	0.02902	6.22702e-06	TRUE	reported	igd	0.00556805	20.4596
ebi-a-GCST90001434	Sw mem %lymphocyte	rs17405603	5	T	A	0.2842	144608340	3656	-0.1343	0.02781	1.44202e-06	TRUE	reported	igd	0.00633844	23.3084
ebi-a-GCST90001434	Sw mem %lymphocyte	rs190799514	8	C	T	0.0272	55620993	3656	0.3656	0.07711	2.20298e-06	TRUE	reported	igd	0.00611115	22.4674
ebi-a-GCST90001434	Sw mem %lymphocyte	rs7840395	8	G	A	0.5715	144984956	3656	-0.1437	0.02516	1.21099e-08	TRUE	reported	igd	0.00884358	32.6028
ebi-a-GCST90001434	Sw mem %lymphocyte	rs814418	8	T	C	0.0907	9936753	3656	0.199	0.04491	9.6801e-06	TRUE	reported	igd	0.0053418	19.6238
ebi-a-GCST90001434	Sw mem %lymphocyte	rs118076634	11	T	C	0.0025	94589940	3656	1.115	0.2283	1.083e-06	TRUE	reported	igd	0.00648198	23.8397
ebi-a-GCST90001434	Sw mem %lymphocyte	rs12426629	12	G	C	0.0989	54797571	3656	-0.2182	0.04316	4.52397e-07	TRUE	reported	igd	0.00694248	25.5452
ebi-a-GCST90001434	Sw mem %lymphocyte	rs726449	13	T	C	0.4387	109151489	3656	0.1133	0.02505	6.35902e-06	TRUE	reported	igd	0.00556436	20.4459
ebi-a-GCST90001434	Sw mem %lymphocyte	rs9520836	13	G	A	0.5044	108957063	3656	0.1567	0.02479	2.91199e-10	TRUE	reported	igd	0.0108108	39.9344
ebi-a-GCST90001434	Sw mem %lymphocyte	rs11653761	17	T	G	0.592	2716535	3656	-0.1491	0.02489	2.298e-09	TRUE	reported	igd	0.0097198	35.8648
ebi-a-GCST90001434	Sw mem %lymphocyte	rs145744014	18	T	C	0.0116	61418402	3656	0.5148	0.1143	6.92293e-06	TRUE	reported	igd	0.00551792	20.2744
ebi-a-GCST90001434	Sw mem %lymphocyte	rs138728953	19	A	C	0.0319	14698416	3656	0.311	0.06986	8.77708e-06	TRUE	reported	igd	0.0053915	19.8073
ebi-a-GCST90001434	Sw mem %lymphocyte	rs117231919	19	T	C	0.1219	652628	3656	0.17	0.03776	6.95296e-06	TRUE	reported	igd	0.00551349	20.258
ebi-a-GCST90001434	Sw mem %lymphocyte	rs377621503	19	T	C	0.0049	645485	3656	-0.7635	0.1715	8.80299e-06	TRUE	reported	igd	0.00539182	19.8085
ebi-a-GCST90001435	PB/PC %lymphocyte	rs141365416	1	T	C	0.0005	102236814	3657	2.328	0.4961	2.79402e-06	TRUE	reported	igd	0.00598543	22.0085
ebi-a-GCST90001435	PB/PC %lymphocyte	rs148362575	2	T	A	0.0008	187165335	3657	2.608	0.5526	2.46598e-06	TRUE	reported	igd	0.00605385	22.2616
ebi-a-GCST90001435	PB/PC %lymphocyte	rs116540222	3	T	C	0.0011	117331256	3657	1.756	0.3749	2.922e-06	TRUE	reported	igd	0.00596342	21.9271
ebi-a-GCST90001435	PB/PC %lymphocyte	rs7449190	5	C	T	0.7401	1297918	3657	0.1298	0.028	3.66902e-06	TRUE	reported	igd	0.00584203	21.4781
ebi-a-GCST90001435	PB/PC %lymphocyte	rs61294310	6	G	A	0.0124	5266557	3657	0.5223	0.1088	1.65299e-06	TRUE	reported	igd	0.00626223	23.0327
ebi-a-GCST90001435	PB/PC %lymphocyte	rs13244540	7	T	G	0.0447	151002534	3657	0.2681	0.05848	4.69505e-06	TRUE	reported	igd	0.00571433	21.0059
ebi-a-GCST90001435	PB/PC %lymphocyte	rs62519719	8	A	G	0.2815	118376967	3657	-0.1218	0.02685	5.97998e-06	TRUE	reported	igd	0.00559557	20.5669
ebi-a-GCST90001435	PB/PC %lymphocyte	rs74326785	8	C	T	0.0279	24549984	3657	0.351	0.07464	2.65497e-06	TRUE	reported	igd	0.00601074	22.1021
ebi-a-GCST90001435	PB/PC %lymphocyte	rs3138500	9	T	C	0.0678	92219945	3657	-0.2314	0.04918	2.62398e-06	TRUE	reported	igd	0.00601733	22.1265
ebi-a-GCST90001435	PB/PC %lymphocyte	rs12412378	10	A	C	0.1608	130483163	3657	-0.1755	0.03276	9.03795e-08	TRUE	reported	igd	0.00778658	28.6833
ebi-a-GCST90001435	PB/PC %lymphocyte	rs1938685	11	A	G	0.1359	69277078	3657	-0.158	0.03558	9.27492e-06	TRUE	reported	igd	0.00536342	19.709
ebi-a-GCST90001435	PB/PC %lymphocyte	rs897989	11	G	T	0.3001	91973528	3657	-0.1183	0.02654	8.57196e-06	TRUE	reported	igd	0.00540368	19.8578
ebi-a-GCST90001435	PB/PC %lymphocyte	rs55728331	11	A	G	0.0015	117526440	3657	1.624	0.3466	2.90603e-06	TRUE	reported	igd	0.00596747	21.9421
ebi-a-GCST90001435	PB/PC %lymphocyte	rs10849436	12	A	G	0.1596	6409619	3657	0.1516	0.03371	7.12197e-06	TRUE	reported	igd	0.00549998	20.2136
ebi-a-GCST90001435	PB/PC %lymphocyte	rs1838357	13	A	G	0.3142	93740906	3657	0.1167	0.02638	9.94489e-06	TRUE	reported	igd	0.00532291	19.5594
ebi-a-GCST90001435	PB/PC %lymphocyte	rs4785074	16	T	C	0.6349	59885737	3657	-0.1403	0.02562	4.61998e-08	TRUE	reported	igd	0.00813365	29.9723
ebi-a-GCST90001435	PB/PC %lymphocyte	rs7255292	19	C	T	0.853	49529379	3657	-0.1601	0.035	4.94903e-06	TRUE	reported	igd	0.0056891	20.9126
ebi-a-GCST90001435	PB/PC %lymphocyte	rs8132059	21	T	C	0.2244	16916284	3657	-0.1294	0.02876	7.04304e-06	TRUE	reported	igd	0.00550514	20.2327
ebi-a-GCST90001435	PB/PC %lymphocyte	rs11089305	22	G	A	0.2882	19729361	3657	0.1295	0.02684	1.45301e-06	TRUE	reported	igd	0.00632548	23.2668
ebi-a-GCST90001436	Memory B cell %lymphocyte	rs75414548	1	A	G	0.0354	39385714	3656	0.2864	0.06412	8.202e-06	TRUE	reported	igd	0.00542737	19.9398
ebi-a-GCST90001436	Memory B cell %lymphocyte	rs75766272	1	T	C	0.0201	8009985	3656	-0.3971	0.08543	3.46003e-06	TRUE	reported	igd	0.00587508	21.5944
ebi-a-GCST90001436	Memory B cell %lymphocyte	rs878471	1	A	G	0.5429	150547747	3656	-0.1135	0.02517	6.73907e-06	TRUE	reported	igd	0.00553108	20.323
ebi-a-GCST90001436	Memory B cell %lymphocyte	rs12636848	3	G	T	0.3031	147613080	3656	0.1242	0.02655	2.98401e-06	TRUE	reported	igd	0.00594999	21.8714
ebi-a-GCST90001436	Memory B cell %lymphocyte	rs143003356	4	A	G	0.0115	142016471	3656	-0.5299	0.1157	4.78597e-06	TRUE	reported	igd	0.00570467	20.9645
ebi-a-GCST90001436	Memory B cell %lymphocyte	rs17708396	5	A	C	0.0005	148410250	3656	2.518	0.5212	1.41198e-06	TRUE	reported	igd	0.00634355	23.3273
ebi-a-GCST90001436	Memory B cell %lymphocyte	rs6895553	5	C	T	0.0946	114821667	3656	-0.1889	0.04221	7.88297e-06	TRUE	reported	igd	0.00544822	20.0168
ebi-a-GCST90001436	Memory B cell %lymphocyte	rs1770731	6	T	A	0.8254	107001456	3656	-0.1473	0.0326	6.38705e-06	TRUE	reported	igd	0.00555323	20.4048
ebi-a-GCST90001436	Memory B cell %lymphocyte	rs74505387	6	C	T	0.1057	101891742	3656	-0.2033	0.03964	3.08496e-07	TRUE	reported	igd	0.00714312	26.2887
ebi-a-GCST90001436	Memory B cell %lymphocyte	rs410173	6	G	A	0.8222	1163541	3656	-0.144	0.03208	7.39299e-06	TRUE	reported	igd	0.00548104	20.1381
ebi-a-GCST90001436	Memory B cell %lymphocyte	rs144625305	7	T	C	0.0086	7871676	3656	0.6141	0.1347	5.31202e-06	TRUE	reported	igd	0.00565295	20.7733
ebi-a-GCST90001436	Memory B cell %lymphocyte	rs6558507	8	T	C	0.9547	1626220	3656	-0.2635	0.05776	5.25001e-06	TRUE	reported	igd	0.00566025	20.8003
ebi-a-GCST90001436	Memory B cell %lymphocyte	rs34173062	8	A	G	0.2153	145158607	3656	0.1453	0.02991	1.242e-06	TRUE	reported	igd	0.00641354	23.5864
ebi-a-GCST90001436	Memory B cell %lymphocyte	rs12763172	10	C	T	0.7213	85447519	3656	0.132	0.02749	1.637e-06	TRUE	reported	igd	0.00626703	23.0442
ebi-a-GCST90001436	Memory B cell %lymphocyte	rs10791220	11	G	A	0.1134	132145598	3656	-0.1793	0.03894	4.27602e-06	TRUE	reported	igd	0.00576569	21.19
ebi-a-GCST90001436	Memory B cell %lymphocyte	rs11225155	11	A	G	0.5364	102043400	3656	0.1112	0.0245	5.85706e-06	TRUE	reported	igd	0.00560313	20.5892
ebi-a-GCST90001436	Memory B cell %lymphocyte	rs74839056	13	T	C	0.0015	107914821	3656	1.357	0.3052	8.92093e-06	TRUE	reported	igd	0.00537827	19.7585
ebi-a-GCST90001436	Memory B cell %lymphocyte	rs557577736	13	G	A	0.001	46224092	3656	1.799	0.3851	3.10699e-06	TRUE	reported	igd	0.00593368	21.8111
ebi-a-GCST90001436	Memory B cell %lymphocyte	rs12874404	13	G	A	0.3256	108993494	3656	0.2221	0.0262	3.31284e-17	TRUE	reported	igd	0.0192768	71.8219
ebi-a-GCST90001436	Memory B cell %lymphocyte	rs9514859	13	C	G	0.4402	109144845	3656	0.112	0.02469	5.93403e-06	TRUE	reported	igd	0.00559693	20.5663
ebi-a-GCST90001436	Memory B cell %lymphocyte	rs73192651	13	T	C	0.02	50212885	3656	0.442	0.08807	5.43801e-07	TRUE	reported	igd	0.00684228	25.1739
ebi-a-GCST90001436	Memory B cell %lymphocyte	rs77762131	14	C	G	0.045	96205838	3656	0.3049	0.05737	1.13201e-07	TRUE	reported	igd	0.00766649	28.2298
ebi-a-GCST90001436	Memory B cell %lymphocyte	rs974368	14	A	G	0.5141	63009549	3656	0.1136	0.02464	4.17004e-06	TRUE	reported	igd	0.00578031	21.2441
ebi-a-GCST90001436	Memory B cell %lymphocyte	rs139196765	15	G	A	0.0025	24733764	3656	1.237	0.2495	7.49307e-07	TRUE	reported	igd	0.00667855	24.5675
ebi-a-GCST90001436	Memory B cell %lymphocyte	rs11653761	17	T	G	0.592	2716535	3656	-0.1359	0.02451	3.17497e-08	TRUE	reported	igd	0.00833891	30.7266
ebi-a-GCST90001436	Memory B cell %lymphocyte	rs7254039	19	A	G	0.0435	14993354	3656	-0.2668	0.05819	4.68004e-06	TRUE	reported	igd	0.00571714	21.0105
ebi-a-GCST90001436	Memory B cell %lymphocyte	rs551529415	19	T	C	0.01	1157330	3656	-0.5751	0.124	3.62001e-06	TRUE	reported	igd	0.00584911	21.4984
ebi-a-GCST90001436	Memory B cell %lymphocyte	rs3810559	20	G	T	0.5444	3207749	3656	-0.1132	0.02457	4.24004e-06	TRUE	reported	igd	0.00577248	21.2151
ebi-a-GCST90001436	Memory B cell %lymphocyte	rs4640493	22	T	A	0.83	45387786	3656	0.1493	0.03234	4.01301e-06	TRUE	reported	igd	0.00579574	21.3011
ebi-a-GCST90001436	Memory B cell %lymphocyte	rs9614226	22	G	T	0.9792	44688150	3656	-0.3841	0.08631	8.80603e-06	TRUE	reported	igd	0.00538783	19.7938
ebi-a-GCST90001437	Naive-mature B cell %lymphocyte	rs11937214	4	G	A	0.0465	162634026	3656	0.271	0.06102	9.17698e-06	TRUE	reported	igd	0.00536601	19.7132
ebi-a-GCST90001437	Naive-mature B cell %lymphocyte	rs76845048	5	C	A	0.0357	115785493	3656	-0.3046	0.06737	6.33695e-06	TRUE	reported	igd	0.00556031	20.431
ebi-a-GCST90001437	Naive-mature B cell %lymphocyte	rs115204570	5	T	G	0.0161	135756457	3656	-0.479	0.1028	3.26701e-06	TRUE	reported	igd	0.00590347	21.6994
ebi-a-GCST90001437	Naive-mature B cell %lymphocyte	rs17056318	5	C	T	0.081	158285953	3656	-0.2266	0.04592	8.38591e-07	TRUE	reported	igd	0.00661648	24.3376
ebi-a-GCST90001437	Naive-mature B cell %lymphocyte	rs4361609	6	C	G	0.1131	31240635	3656	-0.1954	0.04397	9.11801e-06	TRUE	reported	igd	0.00537267	19.7378
ebi-a-GCST90001437	Naive-mature B cell %lymphocyte	rs35607968	7	T	C	0.1536	67653879	3656	0.1611	0.03434	2.82703e-06	TRUE	reported	igd	0.00598381	21.9965
ebi-a-GCST90001437	Naive-mature B cell %lymphocyte	rs111830700	7	A	G	0.0377	121332400	3656	0.2916	0.06457	6.51493e-06	TRUE	reported	igd	0.00554742	20.3834
ebi-a-GCST90001437	Naive-mature B cell %lymphocyte	rs140197720	7	T	C	0.0153	108191234	3656	0.4648	0.1016	4.93799e-06	TRUE	reported	igd	0.00569193	20.9174
ebi-a-GCST90001437	Naive-mature B cell %lymphocyte	rs2395904	8	G	T	0.2657	130617819	3656	-0.1504	0.02772	6.15106e-08	TRUE	reported	igd	0.00798767	29.422
ebi-a-GCST90001437	Naive-mature B cell %lymphocyte	rs4361743	8	C	T	0.9725	132657435	3656	0.3335	0.07409	6.96707e-06	TRUE	reported	igd	0.00551145	20.2505
ebi-a-GCST90001437	Naive-mature B cell %lymphocyte	rs533239981	8	C	G	0.0387	75515052	3656	0.3348	0.06479	2.50098e-07	TRUE	reported	igd	0.00725084	26.6881
ebi-a-GCST90001437	Naive-mature B cell %lymphocyte	rs2978582	8	C	T	0.1969	35485504	3656	0.1509	0.0316	1.84599e-06	TRUE	reported	igd	0.00619866	22.7912
ebi-a-GCST90001437	Naive-mature B cell %lymphocyte	rs74151247	10	A	C	0.0302	97801073	3656	0.3341	0.07265	4.39097e-06	TRUE	reported	igd	0.00575136	21.137
ebi-a-GCST90001437	Naive-mature B cell %lymphocyte	rs56097028	11	C	G	0.3832	43575416	3656	0.1156	0.02559	6.47903e-06	TRUE	reported	igd	0.00555075	20.3956
ebi-a-GCST90001437	Naive-mature B cell %lymphocyte	rs74397782	12	A	G	0.0343	25018659	3656	-0.3176	0.06621	1.679e-06	TRUE	reported	igd	0.00625436	22.9973
ebi-a-GCST90001437	Naive-mature B cell %lymphocyte	rs78433555	12	A	C	0.0501	107821321	3656	0.2756	0.05706	1.42498e-06	TRUE	reported	igd	0.00634054	23.3162
ebi-a-GCST90001437	Naive-mature B cell %lymphocyte	rs116844769	14	A	G	0.0662	65713895	3656	-0.2342	0.05066	3.92202e-06	TRUE	reported	igd	0.00581174	21.3602
ebi-a-GCST90001437	Naive-mature B cell %lymphocyte	rs112850074	14	G	A	0.031	103229069	3656	0.3445	0.07141	1.46299e-06	TRUE	reported	igd	0.00632555	23.2607
ebi-a-GCST90001437	Naive-mature B cell %lymphocyte	rs12939565	17	T	A	0.4267	38038389	3656	-0.1308	0.02872	5.41901e-06	TRUE	reported	igd	0.00564136	20.7305
ebi-a-GCST90001437	Naive-mature B cell %lymphocyte	rs11653761	17	T	G	0.592	2716535	3656	-0.1122	0.02478	6.17206e-06	TRUE	reported	igd	0.00557633	20.4902
ebi-a-GCST90001437	Naive-mature B cell %lymphocyte	rs4805840	19	G	A	0.823	33468482	3656	-0.1599	0.03309	1.41501e-06	TRUE	reported	igd	0.00634647	23.3381
ebi-a-GCST90001437	Naive-mature B cell %lymphocyte	rs55658072	19	G	A	0.6219	14873284	3656	0.1132	0.02554	9.63407e-06	TRUE	reported	igd	0.00534463	19.6342
ebi-a-GCST90001437	Naive-mature B cell %lymphocyte	rs7270264	20	C	T	0.4132	42078615	3656	-0.1135	0.02501	5.87706e-06	TRUE	reported	igd	0.00560168	20.5839
ebi-a-GCST90001437	Naive-mature B cell %lymphocyte	rs55708924	21	G	A	0.0185	16767346	3656	-0.3974	0.08899	8.23797e-06	TRUE	reported	igd	0.00542506	19.9313
ebi-a-GCST90001438	IgD- CD38dim AC	rs77848220	1	T	C	0.0219	61251434	3656	0.405	0.08232	9.04191e-07	TRUE	reported	igd	0.00657699	24.1914
ebi-a-GCST90001438	IgD- CD38dim AC	rs7595246	2	C	T	0.1893	238554657	3656	0.14	0.03035	4.08602e-06	TRUE	reported	igd	0.00578645	21.2667
ebi-a-GCST90001438	IgD- CD38dim AC	rs115414430	2	G	C	0.0286	36720835	3656	0.3388	0.07271	3.29102e-06	TRUE	reported	igd	0.00590365	21.7001
ebi-a-GCST90001438	IgD- CD38dim AC	rs1519524	2	A	T	0.2246	136934125	3656	0.141	0.02892	1.12499e-06	TRUE	reported	igd	0.00645983	23.7577
ebi-a-GCST90001438	IgD- CD38dim AC	rs141352577	3	T	C	0.0235	8492010	3656	0.3656	0.07671	1.95501e-06	TRUE	reported	igd	0.00617465	22.7023
ebi-a-GCST90001438	IgD- CD38dim AC	rs73185679	3	C	T	0.1041	186485863	3656	0.1715	0.0387	9.56093e-06	TRUE	reported	igd	0.00534286	19.6277
ebi-a-GCST90001438	IgD- CD38dim AC	rs7840395	8	G	A	0.5715	144984956	3656	-0.1267	0.02425	1.85498e-07	TRUE	reported	igd	0.00741127	27.283
ebi-a-GCST90001438	IgD- CD38dim AC	rs16925715	10	C	T	0.2824	53772842	3656	-0.1298	0.02698	1.556e-06	TRUE	reported	igd	0.00629098	23.1328
ebi-a-GCST90001438	IgD- CD38dim AC	rs149006488	11	G	C	0.1496	67523715	3656	-0.1579	0.03413	3.83804e-06	TRUE	reported	igd	0.00582037	21.3921
ebi-a-GCST90001438	IgD- CD38dim AC	rs61910510	11	T	C	0.0295	130557122	3656	0.3355	0.07014	1.79498e-06	TRUE	reported	igd	0.00621925	22.8674
ebi-a-GCST90001438	IgD- CD38dim AC	rs4936106	11	G	C	0.0289	130360402	3656	0.3309	0.07134	3.62602e-06	TRUE	reported	igd	0.00585023	21.5025
ebi-a-GCST90001438	IgD- CD38dim AC	rs79407211	13	T	C	0.0886	109119262	3656	-0.1927	0.04286	7.15303e-06	TRUE	reported	igd	0.00549868	20.2033
ebi-a-GCST90001438	IgD- CD38dim AC	rs73178168	13	T	C	0.1703	47809629	3656	0.1583	0.03258	1.23501e-06	TRUE	reported	igd	0.00641591	23.5951
ebi-a-GCST90001438	IgD- CD38dim AC	rs192544457	13	A	G	0.006	42337460	3656	0.8492	0.1563	5.91698e-08	TRUE	reported	igd	0.00800946	29.5029
ebi-a-GCST90001438	IgD- CD38dim AC	rs9520836	13	G	A	0.5044	108957063	3656	0.1117	0.02394	3.14398e-06	TRUE	reported	igd	0.00591934	21.7581
ebi-a-GCST90001438	IgD- CD38dim AC	rs60035843	15	G	A	0.2382	69123222	3656	0.1277	0.02849	7.63801e-06	TRUE	reported	igd	0.00546526	20.0798
ebi-a-GCST90001438	IgD- CD38dim AC	rs11653761	17	T	G	0.592	2716535	3656	-0.1121	0.02405	3.28897e-06	TRUE	reported	igd	0.00590747	21.7142
ebi-a-GCST90001438	IgD- CD38dim AC	rs117605782	18	A	G	0.0034	46442174	3656	0.8913	0.1987	7.486e-06	TRUE	reported	igd	0.00547346	20.1101
ebi-a-GCST90001438	IgD- CD38dim AC	rs533086	19	G	A	0.7021	16411841	3656	-0.119	0.02614	5.45306e-06	TRUE	reported	igd	0.00563666	20.7131
ebi-a-GCST90001438	IgD- CD38dim AC	rs78893742	20	A	G	0.0081	36100011	3656	0.6139	0.1321	3.47696e-06	TRUE	reported	igd	0.00587253	21.585
ebi-a-GCST90001439	IgD+ CD24+ %lymphocyte	rs61788860	1	A	G	0.0475	60020239	3656	-0.2606	0.05786	6.85993e-06	TRUE	reported	igd	0.00551801	20.2747
ebi-a-GCST90001439	IgD+ CD24+ %lymphocyte	rs75766272	1	T	C	0.0201	8009985	3656	-0.4103	0.08583	1.81899e-06	TRUE	reported	igd	0.00621173	22.8395
ebi-a-GCST90001439	IgD+ CD24+ %lymphocyte	rs2015983	2	C	A	0.8771	237150166	3656	-0.1746	0.03658	1.874e-06	TRUE	reported	igd	0.00619294	22.77
ebi-a-GCST90001439	IgD+ CD24+ %lymphocyte	rs6781675	3	C	G	0.0235	4408435	3656	0.3639	0.08068	6.68405e-06	TRUE	reported	igd	0.00553371	20.3327
ebi-a-GCST90001439	IgD+ CD24+ %lymphocyte	rs1382818	6	A	G	0.3734	153645785	3656	0.1127	0.02506	7.13707e-06	TRUE	reported	igd	0.00550153	20.2138
ebi-a-GCST90001439	IgD+ CD24+ %lymphocyte	rs4937689	11	G	A	0.1134	132141201	3656	-0.1736	0.03911	9.35793e-06	TRUE	reported	igd	0.00536023	19.6918
ebi-a-GCST90001439	IgD+ CD24+ %lymphocyte	rs183466766	13	A	G	0.0402	108710731	3656	0.2998	0.06089	8.89693e-07	TRUE	reported	igd	0.00658711	24.2289
ebi-a-GCST90001439	IgD+ CD24+ %lymphocyte	rs12874404	13	G	A	0.3256	108993494	3656	0.2335	0.02632	1.09295e-18	TRUE	reported	igd	0.0210739	78.6619
ebi-a-GCST90001439	IgD+ CD24+ %lymphocyte	rs141107540	13	T	C	0.0777	109038407	3656	0.2109	0.04678	6.71305e-06	TRUE	reported	igd	0.00552865	20.314
ebi-a-GCST90001439	IgD+ CD24+ %lymphocyte	rs73192651	13	T	C	0.02	50212885	3656	0.4819	0.08877	6.07393e-08	TRUE	reported	igd	0.00799629	29.454
ebi-a-GCST90001439	IgD+ CD24+ %lymphocyte	rs77762131	14	C	G	0.045	96205838	3656	0.3082	0.05742	8.52491e-08	TRUE	reported	igd	0.00781851	28.794
ebi-a-GCST90001439	IgD+ CD24+ %lymphocyte	rs8014978	14	C	T	0.5737	94936964	3656	-0.11	0.02481	9.59997e-06	TRUE	reported	igd	0.00534807	19.6469
ebi-a-GCST90001439	IgD+ CD24+ %lymphocyte	rs11657118	17	C	T	0.475	2714118	3656	-0.1428	0.02416	3.70101e-09	TRUE	reported	igd	0.00946512	34.916
ebi-a-GCST90001439	IgD+ CD24+ %lymphocyte	rs7254039	19	A	G	0.0435	14993354	3656	-0.263	0.05818	6.39794e-06	TRUE	reported	igd	0.00555824	20.4233
ebi-a-GCST90001439	IgD+ CD24+ %lymphocyte	rs3810559	20	G	T	0.5444	3207749	3656	-0.1107	0.02469	7.52004e-06	TRUE	reported	igd	0.00546846	20.0916
ebi-a-GCST90001440	IgD- CD24- %lymphocyte	rs6687573	1	A	C	0.2311	35281308	3656	0.1339	0.02945	5.57301e-06	TRUE	reported	igd	0.00562258	20.6611
ebi-a-GCST90001440	IgD- CD24- %lymphocyte	rs55756125	1	C	T	0.2289	59740965	3656	0.1417	0.0299	2.21702e-06	TRUE	reported	igd	0.00610564	22.4471
ebi-a-GCST90001440	IgD- CD24- %lymphocyte	rs111237501	1	C	T	0.003	163272701	3656	1.002	0.226	9.47109e-06	TRUE	reported	igd	0.0053479	19.6463
ebi-a-GCST90001440	IgD- CD24- %lymphocyte	rs11674994	2	C	T	0.0553	60125363	3656	0.2499	0.05599	8.30309e-06	TRUE	reported	igd	0.00541933	19.9101
ebi-a-GCST90001440	IgD- CD24- %lymphocyte	rs72990172	2	A	G	0.1711	238526279	3656	0.1576	0.03306	1.92699e-06	TRUE	reported	igd	0.00617745	22.7127
ebi-a-GCST90001440	IgD- CD24- %lymphocyte	rs76225955	4	C	T	0.0909	31594004	3656	-0.1917	0.04317	9.29994e-06	TRUE	reported	igd	0.00536461	19.708
ebi-a-GCST90001440	IgD- CD24- %lymphocyte	rs17044633	4	G	A	0.0286	113331648	3656	0.3433	0.076	6.45194e-06	TRUE	reported	igd	0.00555005	20.3931
ebi-a-GCST90001440	IgD- CD24- %lymphocyte	rs183821560	5	A	G	0.0016	62072324	3656	-1.768	0.393	7.04807e-06	TRUE	reported	igd	0.00550523	20.2275
ebi-a-GCST90001440	IgD- CD24- %lymphocyte	rs807894	6	G	T	0.5868	164610887	3656	0.1202	0.02568	2.99799e-06	TRUE	reported	igd	0.00595687	21.8968
ebi-a-GCST90001440	IgD- CD24- %lymphocyte	rs9398107	6	G	A	0.0555	107155687	3656	0.2699	0.05578	1.36301e-06	TRUE	reported	igd	0.00636312	23.3997
ebi-a-GCST90001440	IgD- CD24- %lymphocyte	rs75464772	6	T	C	0.0325	19788226	3656	-0.328	0.07098	3.94003e-06	TRUE	reported	igd	0.00580685	21.3421
ebi-a-GCST90001440	IgD- CD24- %lymphocyte	rs6991364	8	A	G	0.5149	145050345	3656	-0.1156	0.02534	5.19505e-06	TRUE	reported	igd	0.00566019	20.8001
ebi-a-GCST90001440	IgD- CD24- %lymphocyte	rs146221269	11	C	T	0.0029	94920856	3656	-1.07	0.2371	6.59903e-06	TRUE	reported	igd	0.00553969	20.3548
ebi-a-GCST90001440	IgD- CD24- %lymphocyte	rs73277142	12	T	C	0.0555	11974332	3656	0.2673	0.05558	1.58099e-06	TRUE	reported	igd	0.0062866	23.1166
ebi-a-GCST90001440	IgD- CD24- %lymphocyte	rs11066272	12	T	A	0.557	112802224	3656	-0.1184	0.02664	9.09306e-06	TRUE	reported	igd	0.00537389	19.7423
ebi-a-GCST90001440	IgD- CD24- %lymphocyte	rs139509958	12	A	G	0.0788	54727027	3656	-0.2174	0.0478	5.57995e-06	TRUE	reported	igd	0.00562609	20.6741
ebi-a-GCST90001440	IgD- CD24- %lymphocyte	rs191543445	14	G	A	0.031	31505138	3656	0.3254	0.07232	7.01504e-06	TRUE	reported	igd	0.00550698	20.2339
ebi-a-GCST90001440	IgD- CD24- %lymphocyte	rs17102161	14	A	G	0.0506	65283958	3656	0.2573	0.05689	6.28102e-06	TRUE	reported	igd	0.00556389	20.4442
ebi-a-GCST90001440	IgD- CD24- %lymphocyte	rs496760	15	A	G	0.6422	54695686	3656	0.1187	0.02657	8.15305e-06	TRUE	reported	igd	0.00542935	19.9471
ebi-a-GCST90001440	IgD- CD24- %lymphocyte	rs75150138	16	A	T	0.0517	49238584	3656	-0.2581	0.05593	4.05303e-06	TRUE	reported	igd	0.00579106	21.2838
ebi-a-GCST90001440	IgD- CD24- %lymphocyte	rs11862268	16	A	G	0.0187	81239867	3656	0.4267	0.09042	2.464e-06	TRUE	reported	igd	0.00605442	22.2576
ebi-a-GCST90001440	IgD- CD24- %lymphocyte	rs58904842	16	A	C	0.4768	3463156	3656	-0.1174	0.02499	2.72101e-06	TRUE	reported	igd	0.00600045	22.058
ebi-a-GCST90001440	IgD- CD24- %lymphocyte	rs30146	16	C	T	0.0198	14342183	3656	-0.4244	0.09112	3.30697e-06	TRUE	reported	igd	0.00589858	21.6813
ebi-a-GCST90001440	IgD- CD24- %lymphocyte	rs8098848	18	T	C	0.6704	60857793	3656	-0.1264	0.02668	2.243e-06	TRUE	reported	igd	0.0061018	22.4329
ebi-a-GCST90001440	IgD- CD24- %lymphocyte	rs451367	19	C	T	0.7674	16412842	3656	-0.1313	0.0296	9.51305e-06	TRUE	reported	igd	0.00535314	19.6657
ebi-a-GCST90001441	IgD+ CD24- %lymphocyte	rs16837671	2	G	T	0.0494	206655953	3656	-0.2649	0.05732	3.95103e-06	TRUE	reported	igd	0.00580785	21.3459
ebi-a-GCST90001441	IgD+ CD24- %lymphocyte	rs520786	3	A	T	0.3489	187559064	3656	-0.1136	0.02562	9.48506e-06	TRUE	reported	igd	0.00534888	19.6499
ebi-a-GCST90001441	IgD+ CD24- %lymphocyte	rs34712193	3	T	A	0.1644	1814140	3656	0.1567	0.03246	1.44501e-06	TRUE	reported	igd	0.00633396	23.2918
ebi-a-GCST90001441	IgD+ CD24- %lymphocyte	rs17056318	5	C	T	0.081	158285953	3656	-0.2015	0.04509	8.14292e-06	TRUE	reported	igd	0.00543272	19.9596
ebi-a-GCST90001441	IgD+ CD24- %lymphocyte	rs76845048	5	C	A	0.0357	115785493	3656	-0.2982	0.06626	6.99198e-06	TRUE	reported	igd	0.00550943	20.243
ebi-a-GCST90001441	IgD+ CD24- %lymphocyte	rs115204570	5	T	G	0.0161	135756457	3656	-0.4604	0.1008	5.08698e-06	TRUE	reported	igd	0.00567378	20.8503
ebi-a-GCST90001441	IgD+ CD24- %lymphocyte	rs140523784	6	T	C	0.1864	16887609	3656	0.1447	0.03153	4.58205e-06	TRUE	reported	igd	0.00572781	21.05
ebi-a-GCST90001441	IgD+ CD24- %lymphocyte	rs9354413	6	C	T	0.2964	67039330	3656	0.1258	0.02705	3.44096e-06	TRUE	reported	igd	0.0058811	21.6167
ebi-a-GCST90001441	IgD+ CD24- %lymphocyte	rs4361609	6	C	G	0.1131	31240635	3656	-0.2163	0.04242	3.57298e-07	TRUE	reported	igd	0.00706135	25.9857
ebi-a-GCST90001441	IgD+ CD24- %lymphocyte	rs111830700	7	A	G	0.0377	121332400	3656	0.2933	0.0634	3.85896e-06	TRUE	reported	igd	0.00581975	21.3899
ebi-a-GCST90001441	IgD+ CD24- %lymphocyte	rs34910780	7	T	A	0.048	77469688	3656	-0.282	0.05676	7.03105e-07	TRUE	reported	igd	0.00670633	24.6704
ebi-a-GCST90001441	IgD+ CD24- %lymphocyte	rs12542190	8	C	A	0.1943	130594761	3656	-0.1572	0.03051	2.72402e-07	TRUE	reported	igd	0.00720896	26.5328
ebi-a-GCST90001441	IgD+ CD24- %lymphocyte	rs2978582	8	C	T	0.1969	35485504	3656	0.1404	0.03106	6.34498e-06	TRUE	reported	igd	0.00555782	20.4218
ebi-a-GCST90001441	IgD+ CD24- %lymphocyte	rs533239981	8	C	G	0.0387	75515052	3656	0.3428	0.06378	8.19502e-08	TRUE	reported	igd	0.0078395	28.8719
ebi-a-GCST90001441	IgD+ CD24- %lymphocyte	rs71483382	10	A	G	0.0078	83763586	3656	0.6298	0.1399	6.90399e-06	TRUE	reported	igd	0.00551268	20.255
ebi-a-GCST90001441	IgD+ CD24- %lymphocyte	rs75319860	12	C	T	0.0249	110312229	3656	0.3524	0.07909	8.61509e-06	TRUE	reported	igd	0.00540095	19.8423
ebi-a-GCST90001441	IgD+ CD24- %lymphocyte	rs76578043	13	A	G	0.0298	105214810	3656	0.3251	0.06938	2.89601e-06	TRUE	reported	igd	0.00596979	21.9446
ebi-a-GCST90001441	IgD+ CD24- %lymphocyte	rs2994690	14	C	G	0.2462	95363646	3656	0.1312	0.02819	3.38197e-06	TRUE	reported	igd	0.00588987	21.6491
ebi-a-GCST90001441	IgD+ CD24- %lymphocyte	rs116844769	14	A	G	0.0662	65713895	3656	-0.232	0.04979	3.28103e-06	TRUE	reported	igd	0.00590356	21.6997
ebi-a-GCST90001441	IgD+ CD24- %lymphocyte	rs9900847	17	C	T	0.6041	2717218	3656	-0.1133	0.02454	4.05602e-06	TRUE	reported	igd	0.00579669	21.3046
ebi-a-GCST90001441	IgD+ CD24- %lymphocyte	rs12939565	17	T	A	0.4267	38038389	3656	-0.1318	0.02761	1.87098e-06	TRUE	reported	igd	0.00619432	22.7751
ebi-a-GCST90001441	IgD+ CD24- %lymphocyte	rs73426855	17	C	T	0.1469	77637123	3656	-0.1549	0.03435	6.67806e-06	TRUE	reported	igd	0.00553139	20.3241
ebi-a-GCST90001441	IgD+ CD24- %lymphocyte	rs4805840	19	G	A	0.823	33468482	3656	-0.152	0.03242	2.85503e-06	TRUE	reported	igd	0.00597656	21.9697
ebi-a-GCST90001441	IgD+ CD24- %lymphocyte	rs6131010	20	G	A	0.6172	44724305	3656	-0.1285	0.0258	6.64003e-07	TRUE	reported	igd	0.00673944	24.793
ebi-a-GCST90001442	CD24+ CD27+ %lymphocyte	rs75766272	1	T	C	0.0201	8009985	3656	-0.4263	0.08511	5.73099e-07	TRUE	reported	igd	0.00681543	25.0745
ebi-a-GCST90001442	CD24+ CD27+ %lymphocyte	rs76720471	2	T	C	0.0011	222274805	3656	1.557	0.3419	5.46399e-06	TRUE	reported	igd	0.00564048	20.7272
ebi-a-GCST90001442	CD24+ CD27+ %lymphocyte	rs1519524	2	A	T	0.2246	136934125	3656	0.1322	0.02942	7.22504e-06	TRUE	reported	igd	0.00549262	20.1809
ebi-a-GCST90001442	CD24+ CD27+ %lymphocyte	rs112542522	2	A	G	0.0082	4031340	3656	0.6143	0.1326	3.72804e-06	TRUE	reported	igd	0.00583614	21.4504
ebi-a-GCST90001442	CD24+ CD27+ %lymphocyte	rs12636848	3	G	T	0.3031	147613080	3656	0.1237	0.02646	3.02601e-06	TRUE	reported	igd	0.00594244	21.8435
ebi-a-GCST90001442	CD24+ CD27+ %lymphocyte	rs4689417	4	A	C	0.2961	4392393	3656	-0.1241	0.02671	3.50598e-06	TRUE	reported	igd	0.00586993	21.5754
ebi-a-GCST90001442	CD24+ CD27+ %lymphocyte	rs17708396	5	A	C	0.0005	148410250	3656	2.517	0.5195	1.31899e-06	TRUE	reported	igd	0.00637984	23.4616
ebi-a-GCST90001442	CD24+ CD27+ %lymphocyte	rs35057381	5	C	T	0.2211	26412301	3656	0.1315	0.02938	7.91808e-06	TRUE	reported	igd	0.00544965	20.0221
ebi-a-GCST90001442	CD24+ CD27+ %lymphocyte	rs4076316	6	A	T	0.3005	167859623	3656	-0.1287	0.027	1.95799e-06	TRUE	reported	igd	0.00617636	22.7087
ebi-a-GCST90001442	CD24+ CD27+ %lymphocyte	rs74505387	6	C	T	0.1057	101891742	3656	-0.1838	0.03954	3.47896e-06	TRUE	reported	igd	0.0058756	21.5963
ebi-a-GCST90001442	CD24+ CD27+ %lymphocyte	rs144625305	7	T	C	0.0086	7871676	3656	0.6284	0.1342	2.94999e-06	TRUE	reported	igd	0.00596162	21.9144
ebi-a-GCST90001442	CD24+ CD27+ %lymphocyte	rs6997704	8	G	A	0.4707	140978857	3656	0.1127	0.02386	2.41102e-06	TRUE	reported	igd	0.00606539	22.2982
ebi-a-GCST90001442	CD24+ CD27+ %lymphocyte	rs1332199	9	C	T	0.7592	9503477	3656	-0.1323	0.02906	5.47797e-06	TRUE	reported	igd	0.00563725	20.7153
ebi-a-GCST90001442	CD24+ CD27+ %lymphocyte	rs144440894	10	A	G	0.1885	53795073	3656	-0.1445	0.03179	5.68002e-06	TRUE	reported	igd	0.00561954	20.6499
ebi-a-GCST90001442	CD24+ CD27+ %lymphocyte	rs6486433	11	G	T	0.5003	9594690	3656	-0.1102	0.02464	7.93999e-06	TRUE	reported	igd	0.00544134	19.9914
ebi-a-GCST90001442	CD24+ CD27+ %lymphocyte	rs4763704	12	A	G	0.9772	11698759	3656	0.3787	0.08058	2.69699e-06	TRUE	reported	igd	0.00600501	22.0749
ebi-a-GCST90001442	CD24+ CD27+ %lymphocyte	rs12829274	12	G	A	0.0618	129349167	3656	-0.2708	0.05111	1.24099e-07	TRUE	reported	igd	0.00762004	28.0574
ebi-a-GCST90001442	CD24+ CD27+ %lymphocyte	rs12874404	13	G	A	0.3256	108993494	3656	0.2114	0.02614	8.08537e-16	TRUE	reported	igd	0.0175749	65.3674
ebi-a-GCST90001442	CD24+ CD27+ %lymphocyte	rs557577736	13	G	A	0.001	46224092	3656	1.814	0.3838	2.37099e-06	TRUE	reported	igd	0.00607313	22.3268
ebi-a-GCST90001442	CD24+ CD27+ %lymphocyte	rs73192651	13	T	C	0.02	50212885	3656	0.5056	0.08768	8.74601e-09	TRUE	reported	igd	0.00901311	33.2334
ebi-a-GCST90001442	CD24+ CD27+ %lymphocyte	rs112782756	13	G	A	0.0003	34506073	3656	2.99	0.6726	8.99104e-06	TRUE	reported	igd	0.00537627	19.7511
ebi-a-GCST90001442	CD24+ CD27+ %lymphocyte	rs9578529	13	G	A	0.2676	23613190	3656	-0.1323	0.02804	2.48502e-06	TRUE	reported	igd	0.00605231	22.2498
ebi-a-GCST90001442	CD24+ CD27+ %lymphocyte	rs77762131	14	C	G	0.045	96205838	3656	0.3074	0.05717	8.06102e-08	TRUE	reported	igd	0.00784593	28.8957
ebi-a-GCST90001442	CD24+ CD27+ %lymphocyte	rs11657759	17	C	A	0.4903	2715961	3656	-0.1352	0.02397	1.80701e-08	TRUE	reported	igd	0.00862677	31.7965
ebi-a-GCST90001442	CD24+ CD27+ %lymphocyte	rs7254039	19	A	G	0.0435	14993354	3656	-0.2739	0.05798	2.398e-06	TRUE	reported	igd	0.00606706	22.3044
ebi-a-GCST90001443	CD20- %lymphocyte	rs6712095	2	T	G	0.0246	205623497	3657	0.3643	0.07946	4.70901e-06	TRUE	reported	igd	0.00571488	21.0079
ebi-a-GCST90001443	CD20- %lymphocyte	rs34625183	3	T	C	0.1154	146097919	3657	-0.1695	0.03789	7.90606e-06	TRUE	reported	igd	0.00544246	20.001
ebi-a-GCST90001443	CD20- %lymphocyte	rs75951284	3	T	C	0.0316	187638796	3657	0.3067	0.06772	6.11801e-06	TRUE	reported	igd	0.0055775	20.5001
ebi-a-GCST90001443	CD20- %lymphocyte	rs186229706	4	T	G	0.0142	2029089	3657	0.4826	0.1045	3.96598e-06	TRUE	reported	igd	0.00579818	21.3159
ebi-a-GCST90001443	CD20- %lymphocyte	rs4647601	4	A	C	0.4584	185570032	3657	0.1097	0.02451	7.83303e-06	TRUE	reported	igd	0.0054479	20.0212
ebi-a-GCST90001443	CD20- %lymphocyte	rs72791978	5	T	A	0.01	108070072	3657	0.5621	0.1256	7.85001e-06	TRUE	reported	igd	0.00544692	20.0175
ebi-a-GCST90001443	CD20- %lymphocyte	rs9273241	6	T	C	0.5975	32614025	3657	0.179	0.0341	1.60801e-07	TRUE	reported	igd	0.00747846	27.5397
ebi-a-GCST90001443	CD20- %lymphocyte	rs7773849	6	G	A	0.0018	128553518	3657	1.534	0.2821	5.81099e-08	TRUE	reported	igd	0.00802088	29.5534
ebi-a-GCST90001443	CD20- %lymphocyte	rs13244540	7	T	G	0.0447	151002534	3657	0.2658	0.0588	6.37602e-06	TRUE	reported	igd	0.00555662	20.4229
ebi-a-GCST90001443	CD20- %lymphocyte	rs38201	7	A	T	0.2594	15911408	3657	-0.1242	0.02794	8.96706e-06	TRUE	reported	igd	0.00537434	19.7494
ebi-a-GCST90001443	CD20- %lymphocyte	rs34313582	8	A	C	0.138	84919811	3657	-0.1598	0.03507	5.39598e-06	TRUE	reported	igd	0.00564545	20.7513
ebi-a-GCST90001443	CD20- %lymphocyte	rs72825207	10	A	T	0.0149	62909955	3657	0.513	0.1061	1.37899e-06	TRUE	reported	igd	0.00635202	23.365
ebi-a-GCST90001443	CD20- %lymphocyte	rs147937648	12	T	C	0.0059	82008771	3657	-0.7403	0.1583	3.01703e-06	TRUE	reported	igd	0.00594483	21.8583
ebi-a-GCST90001443	CD20- %lymphocyte	rs77553819	13	C	G	0.2863	24882401	3657	-0.1257	0.02688	2.99999e-06	TRUE	reported	igd	0.00594426	21.8562
ebi-a-GCST90001443	CD20- %lymphocyte	rs12432015	14	C	T	0.118	49052782	3657	-0.1712	0.0373	4.56899e-06	TRUE	reported	igd	0.00572757	21.0549
ebi-a-GCST90001443	CD20- %lymphocyte	rs4244568	15	G	T	0.3414	39319915	3657	-0.1244	0.02611	1.98701e-06	TRUE	reported	igd	0.006169	22.6876
ebi-a-GCST90001443	CD20- %lymphocyte	rs252294	16	C	G	0.5648	29235533	3657	0.1079	0.02418	8.41395e-06	TRUE	reported	igd	0.0054156	19.9018
ebi-a-GCST90001443	CD20- %lymphocyte	rs4782702	16	G	A	0.9802	85477299	3657	0.4085	0.0875	3.145e-06	TRUE	reported	igd	0.00592465	21.7836
ebi-a-GCST90001443	CD20- %lymphocyte	rs11662133	18	C	T	0.1705	74434633	3657	0.1453	0.03219	6.52199e-06	TRUE	reported	igd	0.00554053	20.3635
ebi-a-GCST90001443	CD20- %lymphocyte	rs186355283	20	T	C	0.0077	46615708	3657	0.6312	0.1414	8.27104e-06	TRUE	reported	igd	0.00541939	19.9158
ebi-a-GCST90001443	CD20- %lymphocyte	rs6052993	20	G	C	0.4371	4944838	3657	-0.1132	0.02459	4.25197e-06	TRUE	reported	igd	0.00576158	21.1806
ebi-a-GCST90001444	CD20- CD38- %lymphocyte	rs75839951	2	G	T	0.0585	34491589	3658	-0.2457	0.05199	2.38199e-06	TRUE	reported	igd	0.00606853	22.322
ebi-a-GCST90001444	CD20- CD38- %lymphocyte	rs4619804	3	C	A	0.6963	18674644	3658	0.1217	0.02734	8.77991e-06	TRUE	reported	igd	0.00538759	19.8037
ebi-a-GCST90001444	CD20- CD38- %lymphocyte	rs709082	3	C	A	0.3682	191447446	3658	0.1135	0.02504	6.03698e-06	TRUE	reported	igd	0.00558531	20.5346
ebi-a-GCST90001444	CD20- CD38- %lymphocyte	rs2215848	4	A	G	0.0118	25065221	3658	0.5046	0.1124	7.40901e-06	TRUE	reported	igd	0.00547939	20.143
ebi-a-GCST90001444	CD20- CD38- %lymphocyte	rs182720746	4	T	C	0.0089	113092883	3658	0.6295	0.1319	1.88599e-06	TRUE	reported	igd	0.00618817	22.7648
ebi-a-GCST90001444	CD20- CD38- %lymphocyte	rs62311900	4	T	C	0.1736	74145187	3658	-0.1405	0.03168	9.44191e-06	TRUE	reported	igd	0.00534822	19.6582
ebi-a-GCST90001444	CD20- CD38- %lymphocyte	rs2339996	5	A	G	0.7802	173070505	3658	-0.1476	0.02879	3.12299e-07	TRUE	reported	igd	0.00713405	26.2695
ebi-a-GCST90001444	CD20- CD38- %lymphocyte	rs72492305	6	T	C	0.6662	32509333	3658	0.2022	0.0416	1.21899e-06	TRUE	reported	igd	0.00641706	23.6123
ebi-a-GCST90001444	CD20- CD38- %lymphocyte	rs6906886	6	A	T	0.903	85038851	3658	0.1807	0.04053	8.55008e-06	TRUE	reported	igd	0.00540463	19.8667
ebi-a-GCST90001444	CD20- CD38- %lymphocyte	rs10279688	7	T	C	0.0115	9851008	3658	0.4968	0.1101	6.54199e-06	TRUE	reported	igd	0.00553521	20.3494
ebi-a-GCST90001444	CD20- CD38- %lymphocyte	rs11203884	8	T	C	0.1643	17516564	3658	-0.1469	0.03262	6.83502e-06	TRUE	reported	igd	0.00551354	20.2693
ebi-a-GCST90001444	CD20- CD38- %lymphocyte	rs118073973	9	A	T	0.0402	19948908	3658	0.2924	0.06168	2.20999e-06	TRUE	reported	igd	0.00610608	22.461
ebi-a-GCST90001444	CD20- CD38- %lymphocyte	rs55767134	10	C	G	0.1837	17048435	3658	-0.1443	0.03132	4.19402e-06	TRUE	reported	igd	0.00576943	21.2154
ebi-a-GCST90001444	CD20- CD38- %lymphocyte	rs308820	11	C	T	0.7571	88142031	3658	-0.1261	0.02837	8.97491e-06	TRUE	reported	igd	0.00537191	19.7458
ebi-a-GCST90001444	CD20- CD38- %lymphocyte	rs34666228	11	T	G	0.2346	123385425	3658	0.1512	0.02817	8.46292e-08	TRUE	reported	igd	0.0078141	28.7934
ebi-a-GCST90001444	CD20- CD38- %lymphocyte	rs78301150	12	A	G	0.0033	82233392	3658	-1.031	0.2228	3.84698e-06	TRUE	reported	igd	0.0058198	21.4018
ebi-a-GCST90001444	CD20- CD38- %lymphocyte	rs117308259	14	C	T	0.0066	31993501	3658	-0.7613	0.1499	4.02096e-07	TRUE	reported	igd	0.00700186	25.7793
ebi-a-GCST90001444	CD20- CD38- %lymphocyte	rs35639639	16	C	T	0.2063	5488091	3658	0.1354	0.03002	6.72295e-06	TRUE	reported	igd	0.00553049	20.3319
ebi-a-GCST90001444	CD20- CD38- %lymphocyte	rs111737298	17	G	A	0.0596	52847291	3658	0.2263	0.05029	7.01407e-06	TRUE	reported	igd	0.00550509	20.238
ebi-a-GCST90001444	CD20- CD38- %lymphocyte	rs16955339	17	T	G	0.0377	52971060	3658	0.3075	0.06234	8.46292e-07	TRUE	reported	igd	0.00660745	24.3175
ebi-a-GCST90001444	CD20- CD38- %lymphocyte	rs77510701	18	A	C	0.0484	34838106	3658	-0.2605	0.05636	3.92103e-06	TRUE	reported	igd	0.00580632	21.3519
ebi-a-GCST90001444	CD20- CD38- %lymphocyte	rs80339814	19	C	T	0.0794	53396009	3658	-0.2259	0.04752	2.07501e-06	TRUE	reported	igd	0.0061399	22.5861
ebi-a-GCST90001444	CD20- CD38- %lymphocyte	rs6125184	20	A	G	0.5914	46576714	3658	-0.1164	0.02472	2.60699e-06	TRUE	reported	igd	0.00602478	22.1601
ebi-a-GCST90001444	CD20- CD38- %lymphocyte	rs59902361	20	A	G	0.0496	38334734	3658	-0.2517	0.05532	5.53898e-06	TRUE	reported	igd	0.0056274	20.6902
ebi-a-GCST90001444	CD20- CD38- %lymphocyte	rs36071180	20	A	G	0.1597	765164	3658	0.1556	0.03334	3.19198e-06	TRUE	reported	igd	0.00591924	21.7696
ebi-a-GCST90001445	IgD- CD38- %B cell	rs61790670	1	A	C	0.2301	84127219	3657	0.1305	0.02908	7.44801e-06	TRUE	reported	igd	0.00547674	20.1277
ebi-a-GCST90001445	IgD- CD38- %B cell	rs115576360	4	A	G	0.0194	156996644	3657	-0.4062	0.09082	7.96196e-06	TRUE	reported	igd	0.0054403	19.9931
ebi-a-GCST90001445	IgD- CD38- %B cell	rs4691920	4	C	G	0.9962	164351901	3657	-0.9757	0.207	2.53303e-06	TRUE	reported	igd	0.0060386	22.2052
ebi-a-GCST90001445	IgD- CD38- %B cell	rs7726548	5	G	T	0.103	116807553	3657	-0.1903	0.04045	2.64503e-06	TRUE	reported	igd	0.00601582	22.1209
ebi-a-GCST90001445	IgD- CD38- %B cell	rs17405603	5	T	A	0.2841	144608340	3657	-0.1414	0.02769	3.47296e-07	TRUE	reported	igd	0.00708014	26.0625
ebi-a-GCST90001445	IgD- CD38- %B cell	rs62417843	6	C	T	0.0502	91779902	3657	-0.2629	0.05605	2.82299e-06	TRUE	reported	igd	0.00597999	21.9883
ebi-a-GCST90001445	IgD- CD38- %B cell	rs9265864	6	T	C	0.4642	31312747	3657	-0.1444	0.03125	3.97997e-06	TRUE	reported	igd	0.00580472	21.3401
ebi-a-GCST90001445	IgD- CD38- %B cell	rs2450220	8	T	C	0.816	119323401	3657	0.1668	0.03177	1.60801e-07	TRUE	reported	igd	0.0074812	27.5499
ebi-a-GCST90001445	IgD- CD38- %B cell	rs140191306	9	T	C	0.0179	2570753	3657	-0.4466	0.09399	2.09701e-06	TRUE	reported	igd	0.00613587	22.5651
ebi-a-GCST90001445	IgD- CD38- %B cell	rs138977782	9	G	A	0.0096	4744416	3657	-0.5468	0.1228	8.74802e-06	TRUE	reported	igd	0.00539246	19.8163
ebi-a-GCST90001445	IgD- CD38- %B cell	rs11068290	12	T	C	0.0231	110228055	3657	-0.3746	0.0813	4.21105e-06	TRUE	reported	igd	0.00577186	21.2186
ebi-a-GCST90001445	IgD- CD38- %B cell	rs7994585	13	C	G	0.4839	111083495	3657	-0.1137	0.02485	4.94504e-06	TRUE	reported	igd	0.00569199	20.9233
ebi-a-GCST90001445	IgD- CD38- %B cell	rs7215243	17	G	A	0.1328	78261805	3657	0.1743	0.03642	1.77501e-06	TRUE	reported	igd	0.00622413	22.8917
ebi-a-GCST90001446	IgD- CD38- AC	rs77146037	1	G	A	0.0472	178195174	3656	-0.2726	0.05953	4.81903e-06	TRUE	reported	igd	0.00570282	20.9576
ebi-a-GCST90001446	IgD- CD38- AC	rs61790670	1	A	C	0.23	84127219	3656	0.142	0.0294	1.409e-06	TRUE	reported	igd	0.00634035	23.3155
ebi-a-GCST90001446	IgD- CD38- AC	rs114551034	2	A	G	0.0509	66709035	3656	-0.2926	0.05767	4.08404e-07	TRUE	reported	igd	0.0069919	25.7283
ebi-a-GCST90001446	IgD- CD38- AC	rs115218350	3	A	T	0.0008	104146883	3656	-1.898	0.408	3.408e-06	TRUE	reported	igd	0.00588441	21.6289
ebi-a-GCST90001446	IgD- CD38- AC	rs112964950	3	C	G	0.0083	73697496	3656	0.6003	0.1354	9.57194e-06	TRUE	reported	igd	0.00534767	19.6454
ebi-a-GCST90001446	IgD- CD38- AC	rs75524570	3	C	T	0.0673	191905058	3656	0.2161	0.04856	8.81698e-06	TRUE	reported	igd	0.00538766	19.7931
ebi-a-GCST90001446	IgD- CD38- AC	rs56741207	4	G	C	0.0018	134733663	3656	-1.445	0.2907	7.03704e-07	TRUE	reported	igd	0.00671296	24.6949
ebi-a-GCST90001446	IgD- CD38- AC	rs4697617	4	A	G	0.7103	25771115	3656	0.1401	0.02742	3.38602e-07	TRUE	reported	igd	0.00708998	26.0918
ebi-a-GCST90001446	IgD- CD38- AC	rs144625305	7	T	C	0.0086	7871676	3656	0.6143	0.1381	8.95695e-06	TRUE	reported	igd	0.00538299	19.7759
ebi-a-GCST90001446	IgD- CD38- AC	rs62521107	8	T	C	0.058	118851954	3656	-0.2685	0.05455	8.90902e-07	TRUE	reported	igd	0.00658301	24.2137
ebi-a-GCST90001446	IgD- CD38- AC	rs118121266	10	T	C	0.0055	20380753	3656	0.7592	0.1675	6.02296e-06	TRUE	reported	igd	0.00558783	20.5327
ebi-a-GCST90001446	IgD- CD38- AC	rs79416092	12	C	T	0.0197	6775503	3656	-0.4181	0.0925	6.38807e-06	TRUE	reported	igd	0.00555713	20.4192
ebi-a-GCST90001446	IgD- CD38- AC	rs421516	17	A	C	0.9583	63135589	3656	-0.3138	0.06366	8.60399e-07	TRUE	reported	igd	0.00660221	24.2848
ebi-a-GCST90001446	IgD- CD38- AC	rs77741094	21	G	C	0.0126	42362418	3656	-0.627	0.1131	3.13899e-08	TRUE	reported	igd	0.0083362	30.7165
ebi-a-GCST90001446	IgD- CD38- AC	rs144295598	22	A	G	0.0103	45164171	3656	0.5677	0.1226	3.77703e-06	TRUE	reported	igd	0.00583057	21.4299
ebi-a-GCST90001447	IgD+ CD38br %B cell	rs74907325	1	T	A	0.0666	218429679	3657	0.2307	0.04822	1.793e-06	TRUE	reported	igd	0.00622022	22.8772
ebi-a-GCST90001447	IgD+ CD38br %B cell	rs76084861	2	T	G	0.0368	16114539	3657	0.2748	0.06192	9.3821e-06	TRUE	reported	igd	0.0053569	19.6849
ebi-a-GCST90001447	IgD+ CD38br %B cell	rs16867231	2	A	G	0.0108	181050023	3657	-0.547	0.1138	1.60199e-06	TRUE	reported	igd	0.00627813	23.0915
ebi-a-GCST90001447	IgD+ CD38br %B cell	rs140380950	2	C	T	0.0368	105587803	3657	-0.3401	0.06356	9.31001e-08	TRUE	reported	igd	0.00776844	28.6159
ebi-a-GCST90001447	IgD+ CD38br %B cell	rs76112278	4	A	G	0.0194	15915069	3657	-0.4136	0.08735	2.26699e-06	TRUE	reported	igd	0.00609335	22.4077
ebi-a-GCST90001447	IgD+ CD38br %B cell	rs28393044	4	G	C	0.0334	157437839	3657	0.3089	0.06706	4.24502e-06	TRUE	reported	igd	0.00576861	21.2066
ebi-a-GCST90001447	IgD+ CD38br %B cell	rs78658073	5	A	G	0.001	498773	3657	1.714	0.3719	4.15796e-06	TRUE	reported	igd	0.0057747	21.2291
ebi-a-GCST90001447	IgD+ CD38br %B cell	rs139996875	5	T	A	0.0063	78010341	3657	0.6715	0.1465	4.689e-06	TRUE	reported	igd	0.00571221	20.9981
ebi-a-GCST90001447	IgD+ CD38br %B cell	rs13196511	6	A	G	0.0913	44643196	3657	-0.2113	0.04244	6.72094e-07	TRUE	reported	igd	0.0067327	24.7748
ebi-a-GCST90001447	IgD+ CD38br %B cell	rs117772462	7	A	T	0.0159	48791017	3657	-0.4299	0.0963	8.29602e-06	TRUE	reported	igd	0.00541997	19.918
ebi-a-GCST90001447	IgD+ CD38br %B cell	rs17739715	8	C	A	0.0037	9957457	3657	0.8693	0.196	9.46303e-06	TRUE	reported	igd	0.00535023	19.6603
ebi-a-GCST90001447	IgD+ CD38br %B cell	rs17771512	8	A	C	0.0928	120047880	3657	-0.188	0.04163	6.49995e-06	TRUE	reported	igd	0.00554578	20.3829
ebi-a-GCST90001447	IgD+ CD38br %B cell	rs57998613	9	A	T	0.0156	93109339	3657	0.4342	0.0961	6.42407e-06	TRUE	reported	igd	0.00555124	20.4031
ebi-a-GCST90001447	IgD+ CD38br %B cell	rs28491938	9	T	C	0.1922	41980474	3657	0.1803	0.04053	8.87892e-06	TRUE	reported	igd	0.00538232	19.7788
ebi-a-GCST90001447	IgD+ CD38br %B cell	rs11002952	10	A	G	0.0023	81145177	3657	-1.169	0.2589	6.53296e-06	TRUE	reported	igd	0.00554403	20.3764
ebi-a-GCST90001447	IgD+ CD38br %B cell	rs2362966	10	C	G	0.0556	125560687	3657	-0.2556	0.05243	1.137e-06	TRUE	reported	igd	0.0064569	23.7533
ebi-a-GCST90001447	IgD+ CD38br %B cell	rs35060907	10	T	G	0.1036	132636158	3657	-0.1953	0.04025	1.277e-06	TRUE	reported	igd	0.00639677	23.5307
ebi-a-GCST90001447	IgD+ CD38br %B cell	rs61880664	11	G	A	0.1389	15343532	3657	0.1564	0.03506	8.43898e-06	TRUE	reported	igd	0.00541213	19.889
ebi-a-GCST90001447	IgD+ CD38br %B cell	rs11068290	12	T	C	0.0231	110228055	3657	0.3556	0.07908	7.12607e-06	TRUE	reported	igd	0.00549883	20.2094
ebi-a-GCST90001447	IgD+ CD38br %B cell	rs59879144	12	A	C	0.0161	75564449	3657	-0.4658	0.09637	1.39801e-06	TRUE	reported	igd	0.00634782	23.3495
ebi-a-GCST90001447	IgD+ CD38br %B cell	rs4903967	14	A	G	0.6906	81485149	3657	-0.1368	0.02733	5.77697e-07	TRUE	reported	igd	0.0068046	25.0412
ebi-a-GCST90001447	IgD+ CD38br %B cell	rs17278914	14	C	T	0.0057	44595691	3657	-0.676	0.1517	8.603e-06	TRUE	reported	igd	0.00540064	19.8465
ebi-a-GCST90001447	IgD+ CD38br %B cell	rs76840770	14	A	C	0.0246	54814017	3657	0.3538	0.07769	5.42101e-06	TRUE	reported	igd	0.00563903	20.7275
ebi-a-GCST90001447	IgD+ CD38br %B cell	rs79487320	14	G	C	0.0074	43717096	3657	-0.6854	0.1392	8.87708e-07	TRUE	reported	igd	0.0065859	24.231
ebi-a-GCST90001447	IgD+ CD38br %B cell	rs147226531	16	C	T	0.0115	54686774	3657	0.517	0.115	7.20593e-06	TRUE	reported	igd	0.00549625	20.1998
ebi-a-GCST90001447	IgD+ CD38br %B cell	rs2216762	16	C	T	0.8141	84759446	3657	-0.1464	0.03092	2.26199e-06	TRUE	reported	igd	0.0060929	22.4061
ebi-a-GCST90001447	IgD+ CD38br %B cell	rs8059803	16	A	G	0.6504	81603001	3657	-0.122	0.02577	2.28802e-06	TRUE	reported	igd	0.00609133	22.4003
ebi-a-GCST90001447	IgD+ CD38br %B cell	rs72927038	18	T	C	0.0335	51760939	3657	-0.33	0.06793	1.237e-06	TRUE	reported	igd	0.00641189	23.5867
ebi-a-GCST90001448	CD11c+ monocyte AC	rs114693598	1	T	G	0.1422	161500712	3020	-0.1756	0.03803	4.05602e-06	TRUE	reported	igd	0.00701026	21.3063
ebi-a-GCST90001448	CD11c+ monocyte AC	rs2404849	1	G	T	0.7464	224272792	3020	0.1562	0.03041	2.98003e-07	TRUE	reported	igd	0.00866053	26.3658
ebi-a-GCST90001448	CD11c+ monocyte AC	rs72724781	1	G	A	0.0041	89327063	3020	0.9648	0.2024	1.95299e-06	TRUE	reported	igd	0.00746778	22.7073
ebi-a-GCST90001448	CD11c+ monocyte AC	rs3040901	2	T	C	0.2225	79926958	3020	-0.1552	0.03359	3.97796e-06	TRUE	reported	igd	0.00701936	21.3342
ebi-a-GCST90001448	CD11c+ monocyte AC	rs74610143	3	T	C	0.0124	172744541	3020	0.5582	0.1246	7.76909e-06	TRUE	reported	igd	0.00660176	20.0565
ebi-a-GCST90001448	CD11c+ monocyte AC	rs13104041	4	A	G	0.0073	173569449	3020	0.6966	0.1566	9.01405e-06	TRUE	reported	igd	0.00650939	19.7741
ebi-a-GCST90001448	CD11c+ monocyte AC	rs72835655	5	T	G	0.0594	167349999	3020	0.2511	0.05647	9.04503e-06	TRUE	reported	igd	0.00650454	19.7592
ebi-a-GCST90001448	CD11c+ monocyte AC	rs2295270	6	A	G	0.1901	47216562	3020	0.1506	0.03397	9.64695e-06	TRUE	reported	igd	0.00646598	19.6413
ebi-a-GCST90001448	CD11c+ monocyte AC	rs151194174	7	A	G	0.0305	20995778	3020	-0.3546	0.07814	5.91902e-06	TRUE	reported	igd	0.00677286	20.5799
ebi-a-GCST90001448	CD11c+ monocyte AC	rs2587473	10	T	C	0.2432	72515785	3020	-0.1429	0.0311	4.55198e-06	TRUE	reported	igd	0.00694242	21.0987
ebi-a-GCST90001448	CD11c+ monocyte AC	rs72830905	10	G	C	0.0058	85138481	3020	0.8103	0.1783	5.73905e-06	TRUE	reported	igd	0.00679238	20.6396
ebi-a-GCST90001448	CD11c+ monocyte AC	rs34936922	12	G	T	0.3124	115758242	3020	-0.1256	0.02836	9.7681e-06	TRUE	reported	igd	0.0064528	19.601
ebi-a-GCST90001448	CD11c+ monocyte AC	rs113800324	12	T	C	0.05	69766606	3020	0.2681	0.05996	8.051e-06	TRUE	reported	igd	0.00657655	19.9794
ebi-a-GCST90001448	CD11c+ monocyte AC	rs9894233	17	A	T	0.0268	45778747	3020	-0.3991	0.08574	3.38197e-06	TRUE	reported	igd	0.00712336	21.6525
ebi-a-GCST90001448	CD11c+ monocyte AC	rs113451095	17	C	T	0.0472	9975038	3020	-0.2994	0.06307	2.16601e-06	TRUE	reported	igd	0.00740666	22.5201
ebi-a-GCST90001448	CD11c+ monocyte AC	rs73445777	18	G	T	0.0151	46954097	3020	-0.4778	0.1053	5.93103e-06	TRUE	reported	igd	0.00677139	20.5754
ebi-a-GCST90001448	CD11c+ monocyte AC	rs8175830	19	A	G	0.0919	27851156	3020	-0.2321	0.05209	8.62402e-06	TRUE	reported	igd	0.00653114	19.8406
ebi-a-GCST90001448	CD11c+ monocyte AC	rs150248455	21	A	G	0.0674	46373171	3020	0.25	0.05201	1.59901e-06	TRUE	reported	igd	0.00759258	23.0897
ebi-a-GCST90001449	CD11c+ monocyte %monocyte	rs191730825	1	G	A	0.0292	46613239	3043	0.4346	0.08042	7.006e-08	TRUE	reported	igd	0.00950607	29.1854
ebi-a-GCST90001449	CD11c+ monocyte %monocyte	rs115058278	3	A	T	0.0168	101915678	3043	0.4772	0.1021	3.10699e-06	TRUE	reported	igd	0.00712756	21.8305
ebi-a-GCST90001449	CD11c+ monocyte %monocyte	rs74610143	3	T	C	0.0125	172744541	3043	0.6366	0.1245	3.36597e-07	TRUE	reported	igd	0.00851877	26.1282
ebi-a-GCST90001449	CD11c+ monocyte %monocyte	rs11921245	3	C	T	0.1456	65576520	3043	0.1661	0.03726	8.53395e-06	TRUE	reported	igd	0.00648821	19.8595
ebi-a-GCST90001449	CD11c+ monocyte %monocyte	rs35237330	4	A	G	0.0971	182768743	3043	-0.2147	0.04484	1.76901e-06	TRUE	reported	igd	0.00747775	22.9112
ebi-a-GCST90001449	CD11c+ monocyte %monocyte	rs13186506	5	T	A	0.104	59111915	3043	-0.1934	0.04296	6.99697e-06	TRUE	reported	igd	0.00661606	20.2534
ebi-a-GCST90001449	CD11c+ monocyte %monocyte	rs75256410	5	T	C	0.0122	176914227	3043	0.545	0.1202	6.05494e-06	TRUE	reported	igd	0.00671055	20.5446
ebi-a-GCST90001449	CD11c+ monocyte %monocyte	rs13241407	7	G	A	0.0483	153684820	3043	-0.28	0.06121	4.94698e-06	TRUE	reported	igd	0.00682957	20.9115
ebi-a-GCST90001449	CD11c+ monocyte %monocyte	rs11766273	7	A	G	0.0115	22775663	3043	0.591	0.1283	4.23399e-06	TRUE	reported	igd	0.00692471	21.2049
ebi-a-GCST90001449	CD11c+ monocyte %monocyte	rs10227905	7	G	T	0.3971	122075261	3043	0.1214	0.0271	7.70602e-06	TRUE	reported	igd	0.00655152	20.0546
ebi-a-GCST90001449	CD11c+ monocyte %monocyte	rs73073066	7	T	C	0.023	23486970	3043	0.4148	0.08775	2.377e-06	TRUE	reported	igd	0.0072896	22.3305
ebi-a-GCST90001449	CD11c+ monocyte %monocyte	rs17689291	8	C	G	0.0107	94037230	3043	-0.575	0.1295	9.29694e-06	TRUE	reported	igd	0.00643709	19.702
ebi-a-GCST90001449	CD11c+ monocyte %monocyte	rs4922033	8	T	C	0.3899	19326303	3043	0.1211	0.02694	7.22404e-06	TRUE	reported	igd	0.00659655	20.1933
ebi-a-GCST90001449	CD11c+ monocyte %monocyte	rs703009	10	T	C	0.1687	26889823	3043	-0.1616	0.03583	6.72992e-06	TRUE	reported	igd	0.00664039	20.3284
ebi-a-GCST90001449	CD11c+ monocyte %monocyte	rs11610005	12	G	C	0.4358	27966210	3043	-0.124	0.02698	4.532e-06	TRUE	reported	igd	0.00689371	21.1093
ebi-a-GCST90001449	CD11c+ monocyte %monocyte	rs57566659	12	C	G	0.0462	42973243	3043	0.3158	0.06253	4.66702e-07	TRUE	reported	igd	0.00831228	25.4895
ebi-a-GCST90001449	CD11c+ monocyte %monocyte	rs76968110	14	A	G	0.0189	31160823	3043	-0.4763	0.0957	6.82402e-07	TRUE	reported	igd	0.00807448	24.7544
ebi-a-GCST90001449	CD11c+ monocyte %monocyte	rs117909439	14	T	C	0.0089	29918210	3043	-0.6761	0.1414	1.81201e-06	TRUE	reported	igd	0.00745711	22.8474
ebi-a-GCST90001449	CD11c+ monocyte %monocyte	rs62002392	15	G	A	0.1119	37200279	3043	0.1924	0.04225	5.50605e-06	TRUE	reported	igd	0.0067687	20.7239
ebi-a-GCST90001449	CD11c+ monocyte %monocyte	rs16952634	16	A	G	0.1032	53934556	3043	-0.1936	0.04368	9.61789e-06	TRUE	reported	igd	0.00641429	19.6318
ebi-a-GCST90001449	CD11c+ monocyte %monocyte	rs8065103	17	G	A	0.7212	45062476	3043	0.1465	0.02963	8.10793e-07	TRUE	reported	igd	0.00796957	24.4302
ebi-a-GCST90001449	CD11c+ monocyte %monocyte	rs1381984	20	A	G	0.1661	52655304	3043	-0.1569	0.0349	7.19598e-06	TRUE	reported	igd	0.00659809	20.1981
ebi-a-GCST90001449	CD11c+ monocyte %monocyte	rs35149557	20	C	T	0.198	5421681	3043	0.1579	0.03301	1.79602e-06	TRUE	reported	igd	0.00746308	22.8659
ebi-a-GCST90001450	CD62L- monocyte AC	rs4656708	1	C	A	0.0459	169701466	3019	-0.3696	0.0647	1.21801e-08	TRUE	reported	igd	0.0106936	32.6113
ebi-a-GCST90001450	CD62L- monocyte AC	rs4987369	1	T	G	0.2774	169662742	3019	0.2378	0.03006	3.6116e-15	TRUE	reported	igd	0.0203082	62.54
ebi-a-GCST90001450	CD62L- monocyte AC	rs62167331	2	A	G	0.0341	56524393	3019	-0.347	0.07464	3.47896e-06	TRUE	reported	igd	0.00710812	21.5987
ebi-a-GCST90001450	CD62L- monocyte AC	rs13068785	3	T	C	0.0581	74703663	3019	0.269	0.05861	4.61604e-06	TRUE	reported	igd	0.00692912	21.051
ebi-a-GCST90001450	CD62L- monocyte AC	rs1907980	4	T	G	0.3596	4859590	3019	0.1274	0.02798	5.45205e-06	TRUE	reported	igd	0.00682037	20.7184
ebi-a-GCST90001450	CD62L- monocyte AC	rs11935230	4	C	G	0.1686	136447876	3019	0.1842	0.03607	3.498e-07	TRUE	reported	igd	0.00856423	26.0615
ebi-a-GCST90001450	CD62L- monocyte AC	rs278949	4	A	G	0.5561	40461712	3019	0.1235	0.02741	6.86894e-06	TRUE	reported	igd	0.00667947	20.2875
ebi-a-GCST90001450	CD62L- monocyte AC	rs17082777	4	A	G	0.1014	63361327	3019	-0.2033	0.04515	6.95505e-06	TRUE	reported	igd	0.00667097	20.2615
ebi-a-GCST90001450	CD62L- monocyte AC	rs11249570	5	A	G	0.4581	177033794	3019	-0.1525	0.02632	7.66302e-09	TRUE	reported	igd	0.0109977	33.549
ebi-a-GCST90001450	CD62L- monocyte AC	rs79930588	5	G	T	0.0015	6308011	3019	1.724	0.3525	1.048e-06	TRUE	reported	igd	0.00786078	23.9039
ebi-a-GCST90001450	CD62L- monocyte AC	rs528135834	7	G	T	0.0056	41362245	3019	0.859	0.1829	2.75201e-06	TRUE	reported	igd	0.00725328	22.043
ebi-a-GCST90001450	CD62L- monocyte AC	rs4484736	8	A	G	0.7173	66059237	3019	-0.1386	0.03012	4.36797e-06	TRUE	reported	igd	0.00696495	21.1606
ebi-a-GCST90001450	CD62L- monocyte AC	rs530377	9	C	T	0.2211	135337621	3019	0.1627	0.03256	6.12506e-07	TRUE	reported	igd	0.00820287	24.9528
ebi-a-GCST90001450	CD62L- monocyte AC	rs143153359	9	T	C	0.0013	76145588	3019	2.05	0.4039	4.11898e-07	TRUE	reported	igd	0.00846071	25.7438
ebi-a-GCST90001450	CD62L- monocyte AC	rs77287889	10	A	G	0.0301	89954638	3019	0.352	0.07927	9.29694e-06	TRUE	reported	igd	0.00648899	19.7052
ebi-a-GCST90001450	CD62L- monocyte AC	rs116691483	11	A	G	0.0235	111990120	3019	0.3974	0.0895	9.3261e-06	TRUE	reported	igd	0.00648813	19.7025
ebi-a-GCST90001450	CD62L- monocyte AC	rs1800973	12	A	C	0.083	69744014	3019	0.222	0.04861	5.12201e-06	TRUE	reported	igd	0.00686122	20.8433
ebi-a-GCST90001450	CD62L- monocyte AC	rs4899265	14	C	A	0.3475	69321561	3019	0.139	0.02858	1.213e-06	TRUE	reported	igd	0.00777414	23.6384
ebi-a-GCST90001450	CD62L- monocyte AC	rs146793376	16	G	T	0.0171	31775655	3019	0.4639	0.104	8.43801e-06	TRUE	reported	igd	0.00654736	19.8836
ebi-a-GCST90001450	CD62L- monocyte AC	rs435806	19	C	T	0.2448	2993427	3019	-0.1417	0.03127	6.08303e-06	TRUE	reported	igd	0.0067558	20.5209
ebi-a-GCST90001450	CD62L- monocyte AC	rs149543954	20	T	G	0.0517	15302488	3019	0.295	0.06108	1.434e-06	TRUE	reported	igd	0.00766726	23.3109
ebi-a-GCST90001451	CD62L- monocyte %monocyte	rs4987360	1	G	A	0.2763	169664867	3042	0.3359	0.02969	4.36918e-29	TRUE	reported	igd	0.0403776	127.913
ebi-a-GCST90001451	CD62L- monocyte %monocyte	rs4656708	1	C	A	0.0457	169701466	3042	-0.3294	0.06481	3.93496e-07	TRUE	reported	igd	0.00842038	25.8153
ebi-a-GCST90001451	CD62L- monocyte %monocyte	rs141287837	1	C	T	0.0306	99082513	3042	0.3492	0.07853	9.03005e-06	TRUE	reported	igd	0.00645809	19.7602
ebi-a-GCST90001451	CD62L- monocyte %monocyte	rs11694457	2	C	T	0.0113	356029	3042	0.5758	0.1297	9.34609e-06	TRUE	reported	igd	0.00643724	19.696
ebi-a-GCST90001451	CD62L- monocyte %monocyte	rs9824107	3	A	C	0.106	174360449	3042	-0.1976	0.04346	5.66304e-06	TRUE	reported	igd	0.00674985	20.659
ebi-a-GCST90001451	CD62L- monocyte %monocyte	rs62236339	3	A	T	0.0769	16446085	3042	0.228	0.05043	6.40295e-06	TRUE	reported	igd	0.00667458	20.4271
ebi-a-GCST90001451	CD62L- monocyte %monocyte	rs9859349	3	A	G	0.1205	31661754	3042	0.227	0.04151	4.89204e-08	TRUE	reported	igd	0.00973506	29.8855
ebi-a-GCST90001451	CD62L- monocyte %monocyte	rs36141595	4	G	A	0.2516	32848987	3042	-0.1512	0.03196	2.34002e-06	TRUE	reported	igd	0.00730377	22.3668
ebi-a-GCST90001451	CD62L- monocyte %monocyte	rs1816932	4	A	G	0.2855	56771414	3042	0.1467	0.02962	7.76694e-07	TRUE	reported	igd	0.00799913	24.5135
ebi-a-GCST90001451	CD62L- monocyte %monocyte	rs17624563	5	G	C	0.0569	110456263	3042	-0.2904	0.05766	5.01695e-07	TRUE	reported	igd	0.00826948	25.3489
ebi-a-GCST90001451	CD62L- monocyte %monocyte	rs11249570	5	A	G	0.4578	177033794	3042	-0.1315	0.02634	6.29506e-07	TRUE	reported	igd	0.00812675	24.9077
ebi-a-GCST90001451	CD62L- monocyte %monocyte	rs2399610	5	G	A	0.4988	5737796	3042	-0.1315	0.02718	1.37101e-06	TRUE	reported	igd	0.00763597	23.392
ebi-a-GCST90001451	CD62L- monocyte %monocyte	rs76717104	7	T	C	0.0155	17644035	3042	0.4905	0.109	7.02005e-06	TRUE	reported	igd	0.00661278	20.2367
ebi-a-GCST90001451	CD62L- monocyte %monocyte	rs717824	7	T	C	0.0396	14032498	3042	-0.3108	0.06924	7.45195e-06	TRUE	reported	igd	0.00657994	20.1355
ebi-a-GCST90001451	CD62L- monocyte %monocyte	rs2124027	8	G	C	0.0212	14941111	3042	-0.4256	0.09413	6.38602e-06	TRUE	reported	igd	0.00667543	20.4297
ebi-a-GCST90001451	CD62L- monocyte %monocyte	rs530377	9	C	T	0.2206	135337621	3042	0.1614	0.03252	7.28199e-07	TRUE	reported	igd	0.00803238	24.6162
ebi-a-GCST90001451	CD62L- monocyte %monocyte	rs117765367	11	T	C	0.0403	2024995	3042	0.2982	0.06733	9.82404e-06	TRUE	reported	igd	0.00640689	19.6025
ebi-a-GCST90001451	CD62L- monocyte %monocyte	rs7139370	13	T	C	0.0676	109976273	3042	0.2947	0.0539	4.96295e-08	TRUE	reported	igd	0.00973143	29.8743
ebi-a-GCST90001451	CD62L- monocyte %monocyte	rs117309559	14	G	A	0.013	31030304	3042	0.5719	0.1203	2.071e-06	TRUE	reported	igd	0.00737454	22.5852
ebi-a-GCST90001451	CD62L- monocyte %monocyte	rs4899389	14	A	G	0.132	71667863	3042	-0.1913	0.03943	1.281e-06	TRUE	reported	igd	0.00767838	23.5229
ebi-a-GCST90001451	CD62L- monocyte %monocyte	rs45487297	14	A	T	0.0135	30153119	3042	0.6623	0.1201	3.74498e-08	TRUE	reported	igd	0.00989793	30.3905
ebi-a-GCST90001451	CD62L- monocyte %monocyte	rs7150584	14	T	C	0.1624	58316355	3042	-0.1787	0.03646	9.95497e-07	TRUE	reported	igd	0.00783503	24.0066
ebi-a-GCST90001451	CD62L- monocyte %monocyte	rs9807014	17	T	C	0.1333	76108637	3042	-0.2057	0.0397	2.34498e-07	TRUE	reported	igd	0.00874807	26.8288
ebi-a-GCST90001451	CD62L- monocyte %monocyte	rs9944612	18	A	C	0.283	60116421	3042	0.1341	0.0294	5.30897e-06	TRUE	reported	igd	0.00679272	20.7911
ebi-a-GCST90001451	CD62L- monocyte %monocyte	rs55859756	22	C	G	0.0866	37139371	3042	0.2127	0.04782	8.93696e-06	TRUE	reported	igd	0.00646162	19.7711
ebi-a-GCST90001452	CD11c+ CD62L- monocyte AC	rs2404849	1	G	T	0.7463	224272792	3017	0.1532	0.03003	3.597e-07	TRUE	reported	igd	0.00855266	26.0087
ebi-a-GCST90001452	CD11c+ CD62L- monocyte AC	rs1407142	1	C	T	0.9123	86940820	3017	0.201	0.04538	9.81296e-06	TRUE	reported	igd	0.0064606	19.6054
ebi-a-GCST90001452	CD11c+ CD62L- monocyte AC	rs55971447	1	T	C	0.231	161515326	3017	-0.1809	0.03084	4.94698e-09	TRUE	reported	igd	0.0112758	34.3843
ebi-a-GCST90001452	CD11c+ CD62L- monocyte AC	rs72660177	1	T	C	0.1018	34019363	3017	-0.2006	0.04321	3.60903e-06	TRUE	reported	igd	0.00709295	21.538
ebi-a-GCST90001452	CD11c+ CD62L- monocyte AC	rs72724781	1	G	A	0.0041	89327063	3017	0.9448	0.2002	2.46899e-06	TRUE	reported	igd	0.00732794	22.2568
ebi-a-GCST90001452	CD11c+ CD62L- monocyte AC	rs3040901	2	T	C	0.2224	79926958	3017	-0.1559	0.03322	2.80802e-06	TRUE	reported	igd	0.00724701	22.0092
ebi-a-GCST90001452	CD11c+ CD62L- monocyte AC	rs13104041	4	A	G	0.0073	173569449	3017	0.7057	0.155	5.49604e-06	TRUE	reported	igd	0.00682382	20.7152
ebi-a-GCST90001452	CD11c+ CD62L- monocyte AC	rs72835655	5	T	G	0.0595	167349999	3017	0.2484	0.05589	9.1071e-06	TRUE	reported	igd	0.00650467	19.74
ebi-a-GCST90001452	CD11c+ CD62L- monocyte AC	rs75220521	6	G	T	0.002	81660130	3017	-1.36	0.2904	2.947e-06	TRUE	reported	igd	0.00721711	21.9178
ebi-a-GCST90001452	CD11c+ CD62L- monocyte AC	rs11772116	7	C	G	0.0766	23594922	3017	0.225	0.04872	4.02402e-06	TRUE	reported	igd	0.00701966	21.3139
ebi-a-GCST90001452	CD11c+ CD62L- monocyte AC	rs1268974	10	G	A	0.5486	80852378	3017	0.117	0.02571	5.50795e-06	TRUE	reported	igd	0.00681744	20.6957
ebi-a-GCST90001452	CD11c+ CD62L- monocyte AC	rs11213272	11	G	A	0.027	109986288	3017	0.3583	0.08017	8.13299e-06	TRUE	reported	igd	0.00657701	19.961
ebi-a-GCST90001452	CD11c+ CD62L- monocyte AC	rs12277397	11	T	G	0.1178	134569102	3017	0.1808	0.0396	5.15395e-06	TRUE	reported	igd	0.00686184	20.8314
ebi-a-GCST90001452	CD11c+ CD62L- monocyte AC	rs10891433	11	T	A	0.3378	112642209	3017	-0.1217	0.02721	7.99392e-06	TRUE	reported	igd	0.00658686	19.9911
ebi-a-GCST90001452	CD11c+ CD62L- monocyte AC	rs76524078	12	A	G	0.0023	26355696	3017	1.307	0.2836	4.24004e-06	TRUE	reported	igd	0.00699064	21.2251
ebi-a-GCST90001452	CD11c+ CD62L- monocyte AC	rs113800324	12	T	C	0.05	69766606	3017	0.3099	0.05911	1.68298e-07	TRUE	reported	igd	0.00902832	27.4684
ebi-a-GCST90001452	CD11c+ CD62L- monocyte AC	rs17474599	13	T	C	0.0146	100593548	3017	-0.5233	0.1093	1.76498e-06	TRUE	reported	igd	0.00754047	22.9073
ebi-a-GCST90001452	CD11c+ CD62L- monocyte AC	rs77694582	14	A	G	0.0746	102895904	3017	-0.2264	0.0505	7.66002e-06	TRUE	reported	igd	0.00661776	20.0855
ebi-a-GCST90001452	CD11c+ CD62L- monocyte AC	rs4899265	14	C	A	0.3474	69321561	3017	0.1241	0.02747	6.43902e-06	TRUE	reported	igd	0.00671928	20.3957
ebi-a-GCST90001452	CD11c+ CD62L- monocyte AC	rs4359381	15	C	G	0.06	61748527	3017	0.2509	0.0547	4.70002e-06	TRUE	reported	igd	0.00692522	21.0251
ebi-a-GCST90001452	CD11c+ CD62L- monocyte AC	rs12708874	16	T	A	0.7957	66062093	3017	-0.1526	0.03262	3.00898e-06	TRUE	reported	igd	0.00720157	21.8702
ebi-a-GCST90001452	CD11c+ CD62L- monocyte AC	rs9894233	17	A	T	0.0268	45778747	3017	-0.4108	0.08485	1.355e-06	TRUE	reported	igd	0.0077094	23.4244
ebi-a-GCST90001452	CD11c+ CD62L- monocyte AC	rs34142458	17	G	A	0.8397	2792530	3017	-0.1581	0.03498	6.42096e-06	TRUE	reported	igd	0.0067254	20.4144
ebi-a-GCST90001452	CD11c+ CD62L- monocyte AC	rs150248455	21	A	G	0.0673	46373171	3017	0.2439	0.05149	2.273e-06	TRUE	reported	igd	0.00738218	22.4228
ebi-a-GCST90001452	CD11c+ CD62L- monocyte AC	rs117545845	22	T	C	0.121	25622885	3017	0.1774	0.03948	7.29693e-06	TRUE	reported	igd	0.00664784	20.1774
ebi-a-GCST90001453	CD11c+ CD62L- monocyte %monocyte	rs116249234	1	A	G	0.0661	56894640	3040	0.245	0.0552	9.3981e-06	TRUE	reported	igd	0.00643836	19.6865
ebi-a-GCST90001453	CD11c+ CD62L- monocyte %monocyte	rs80087840	1	A	G	0.0105	17966505	3040	-0.6187	0.1345	4.36999e-06	TRUE	reported	igd	0.00691241	21.1461
ebi-a-GCST90001453	CD11c+ CD62L- monocyte %monocyte	rs191730825	1	G	A	0.0293	46613239	3040	0.3846	0.08124	2.30399e-06	TRUE	reported	igd	0.00731838	22.3972
ebi-a-GCST90001453	CD11c+ CD62L- monocyte %monocyte	rs10924239	1	A	G	0.0993	245721841	3040	0.207	0.04455	3.51601e-06	TRUE	reported	igd	0.00705177	21.5754
ebi-a-GCST90001453	CD11c+ CD62L- monocyte %monocyte	rs114693598	1	T	G	0.1418	161500712	3040	-0.195	0.03862	4.68296e-07	TRUE	reported	igd	0.00831657	25.4776
ebi-a-GCST90001453	CD11c+ CD62L- monocyte %monocyte	rs114857887	2	A	G	0.0673	47354461	3040	0.2479	0.05444	5.49503e-06	TRUE	reported	igd	0.00677471	20.722
ebi-a-GCST90001453	CD11c+ CD62L- monocyte %monocyte	rs10804278	2	T	C	0.387	220533049	3040	0.1244	0.02742	5.93595e-06	TRUE	reported	igd	0.00672515	20.5693
ebi-a-GCST90001453	CD11c+ CD62L- monocyte %monocyte	rs74610143	3	T	C	0.0125	172744541	3040	0.5956	0.1263	2.52203e-06	TRUE	reported	igd	0.00726212	22.2237
ebi-a-GCST90001453	CD11c+ CD62L- monocyte %monocyte	rs11921245	3	C	T	0.1456	65576520	3040	0.1689	0.03761	7.32302e-06	TRUE	reported	igd	0.00659033	20.1543
ebi-a-GCST90001453	CD11c+ CD62L- monocyte %monocyte	rs138567833	4	A	G	0.0895	182783833	3040	-0.2161	0.0466	3.68697e-06	TRUE	reported	igd	0.00702429	21.4908
ebi-a-GCST90001453	CD11c+ CD62L- monocyte %monocyte	rs13241407	7	G	A	0.0482	153684820	3040	-0.2769	0.0616	7.23003e-06	TRUE	reported	igd	0.00660289	20.1929
ebi-a-GCST90001453	CD11c+ CD62L- monocyte %monocyte	rs73073066	7	T	C	0.0229	23486970	3040	0.4544	0.08893	3.42997e-07	TRUE	reported	igd	0.00851515	26.0912
ebi-a-GCST90001453	CD11c+ CD62L- monocyte %monocyte	rs4922033	8	T	C	0.3901	19326303	3040	0.1227	0.02728	7.18208e-06	TRUE	reported	igd	0.00661068	20.2169
ebi-a-GCST90001453	CD11c+ CD62L- monocyte %monocyte	rs1469503	11	T	A	0.9564	112076693	3040	0.2989	0.06464	3.90796e-06	TRUE	reported	igd	0.00698444	21.368
ebi-a-GCST90001453	CD11c+ CD62L- monocyte %monocyte	rs57566659	12	C	G	0.0462	42973243	3040	0.3077	0.06328	1.21599e-06	TRUE	reported	igd	0.00771763	23.6285
ebi-a-GCST90001453	CD11c+ CD62L- monocyte %monocyte	rs1800973	12	A	C	0.0831	69744014	3040	0.25	0.04806	2.10999e-07	TRUE	reported	igd	0.00882247	27.0412
ebi-a-GCST90001453	CD11c+ CD62L- monocyte %monocyte	rs11610005	12	G	C	0.4359	27966210	3040	-0.1298	0.02728	2.053e-06	TRUE	reported	igd	0.00739205	22.6243
ebi-a-GCST90001453	CD11c+ CD62L- monocyte %monocyte	rs117909439	14	T	C	0.0089	29918210	3040	-0.6373	0.1427	8.25392e-06	TRUE	reported	igd	0.00651818	19.9321
ebi-a-GCST90001453	CD11c+ CD62L- monocyte %monocyte	rs62002392	15	G	A	0.1118	37200279	3040	0.1991	0.04263	3.12097e-06	TRUE	reported	igd	0.00712415	21.7985
ebi-a-GCST90001453	CD11c+ CD62L- monocyte %monocyte	rs16952634	16	A	G	0.1033	53934556	3040	-0.1976	0.04413	7.81592e-06	TRUE	reported	igd	0.00655206	20.0364
ebi-a-GCST90001453	CD11c+ CD62L- monocyte %monocyte	rs4468691	17	G	A	0.7286	45064678	3040	0.1484	0.03016	9.12998e-07	TRUE	reported	igd	0.00790108	24.1946
ebi-a-GCST90001454	CD62L- HLA DR++ monocyte AC	rs74805957	2	T	C	0.0396	112941273	3018	0.3042	0.06703	5.90704e-06	TRUE	reported	igd	0.00677809	20.5822
ebi-a-GCST90001454	CD62L- HLA DR++ monocyte AC	rs115431394	3	C	A	0.0096	1641354	3018	0.5986	0.134	8.26704e-06	TRUE	reported	igd	0.00656875	19.9423
ebi-a-GCST90001454	CD62L- HLA DR++ monocyte AC	rs1320172	3	T	C	0.2179	61569753	3018	0.1401	0.03165	9.92293e-06	TRUE	reported	igd	0.00645058	19.5813
ebi-a-GCST90001454	CD62L- HLA DR++ monocyte AC	rs111224423	4	G	C	0.0409	1531162	3018	-0.2927	0.06581	8.97697e-06	TRUE	reported	igd	0.00651186	19.7685
ebi-a-GCST90001454	CD62L- HLA DR++ monocyte AC	rs7437802	4	T	C	0.6269	148180897	3018	-0.1209	0.02713	8.65307e-06	TRUE	reported	igd	0.0065371	19.8456
ebi-a-GCST90001454	CD62L- HLA DR++ monocyte AC	rs3797612	5	C	T	0.4606	178631699	3018	0.1137	0.02564	9.52906e-06	TRUE	reported	igd	0.00647359	19.6516
ebi-a-GCST90001454	CD62L- HLA DR++ monocyte AC	rs10948829	6	G	A	0.0911	54476928	3018	-0.2094	0.0463	6.346e-06	TRUE	reported	igd	0.00673191	20.4411
ebi-a-GCST90001454	CD62L- HLA DR++ monocyte AC	rs10759491	9	T	C	0.4032	113852341	3018	-0.1197	0.02688	8.75004e-06	TRUE	reported	igd	0.00652779	19.8172
ebi-a-GCST90001454	CD62L- HLA DR++ monocyte AC	rs10980077	9	A	G	0.3118	112600304	3018	-0.1284	0.0283	5.89794e-06	TRUE	reported	igd	0.00677463	20.5717
ebi-a-GCST90001454	CD62L- HLA DR++ monocyte AC	rs10887149	10	A	G	0.3101	124167004	3018	0.1276	0.02858	8.36392e-06	TRUE	reported	igd	0.00656143	19.92
ebi-a-GCST90001454	CD62L- HLA DR++ monocyte AC	rs28680389	11	A	G	0.0747	134566275	3018	0.2396	0.04966	1.47299e-06	TRUE	reported	igd	0.00765427	23.2634
ebi-a-GCST90001454	CD62L- HLA DR++ monocyte AC	rs938447	12	C	T	0.6473	108746427	3018	0.1364	0.02743	6.93905e-07	TRUE	reported	igd	0.0081267	24.7109
ebi-a-GCST90001454	CD62L- HLA DR++ monocyte AC	rs148420500	13	A	G	0.0209	76034172	3018	-0.4212	0.08981	2.86398e-06	TRUE	reported	igd	0.00723526	21.9806
ebi-a-GCST90001454	CD62L- HLA DR++ monocyte AC	rs4899265	14	C	A	0.3474	69321561	3018	0.1267	0.02759	4.52699e-06	TRUE	reported	igd	0.00693915	21.0747
ebi-a-GCST90001454	CD62L- HLA DR++ monocyte AC	rs139554006	14	A	G	0.0255	53831558	3018	0.3934	0.08287	2.16501e-06	TRUE	reported	igd	0.0074118	22.5209
ebi-a-GCST90001454	CD62L- HLA DR++ monocyte AC	rs144348353	15	T	G	0.0295	88341038	3018	0.3569	0.07891	6.31393e-06	TRUE	reported	igd	0.00673249	20.4428
ebi-a-GCST90001454	CD62L- HLA DR++ monocyte AC	rs7190107	16	A	T	0.2169	50273295	3018	-0.1416	0.03148	7.05992e-06	TRUE	reported	igd	0.00665941	20.2194
ebi-a-GCST90001454	CD62L- HLA DR++ monocyte AC	rs2240899	18	C	G	0.6678	3595011	3018	-0.1231	0.02767	8.88505e-06	TRUE	reported	igd	0.00651538	19.7793
ebi-a-GCST90001454	CD62L- HLA DR++ monocyte AC	rs117545845	22	T	C	0.1209	25622885	3018	0.1995	0.03962	5.04696e-07	TRUE	reported	igd	0.00833114	25.3378
ebi-a-GCST90001455	CD62L- HLA DR++ monocyte %monocyte	rs76234991	1	T	A	0.0178	89120861	3041	0.4559	0.1027	9.40005e-06	TRUE	reported	igd	0.00643838	19.693
ebi-a-GCST90001455	CD62L- HLA DR++ monocyte %monocyte	rs9919190	1	G	C	0.271	165676784	3041	-0.1352	0.02971	5.52993e-06	TRUE	reported	igd	0.0067637	20.6949
ebi-a-GCST90001455	CD62L- HLA DR++ monocyte %monocyte	rs4668750	2	A	G	0.0524	12351867	3041	0.2764	0.05873	2.63299e-06	TRUE	reported	igd	0.00723083	22.1345
ebi-a-GCST90001455	CD62L- HLA DR++ monocyte %monocyte	rs6430066	2	C	T	0.329	145504787	3041	0.1271	0.02872	9.97493e-06	TRUE	reported	igd	0.00639908	19.5721
ebi-a-GCST90001455	CD62L- HLA DR++ monocyte %monocyte	rs356651	2	T	C	0.8576	101541798	3041	-0.176	0.03878	5.87801e-06	TRUE	reported	igd	0.00672762	20.5837
ebi-a-GCST90001455	CD62L- HLA DR++ monocyte %monocyte	rs2955643	3	A	G	0.4513	9386094	3041	0.1248	0.02633	2.23501e-06	TRUE	reported	igd	0.00733355	22.4513
ebi-a-GCST90001455	CD62L- HLA DR++ monocyte %monocyte	rs12485444	3	A	T	0.4742	188135783	3041	0.1287	0.02682	1.67302e-06	TRUE	reported	igd	0.00751531	23.012
ebi-a-GCST90001455	CD62L- HLA DR++ monocyte %monocyte	rs151240896	3	G	A	0.0702	9228763	3041	-0.2473	0.0512	1.42699e-06	TRUE	reported	igd	0.0076133	23.3143
ebi-a-GCST90001455	CD62L- HLA DR++ monocyte %monocyte	rs189575603	4	C	T	0.0059	83340880	3041	-0.8168	0.1726	2.31499e-06	TRUE	reported	igd	0.0073105	22.3802
ebi-a-GCST90001455	CD62L- HLA DR++ monocyte %monocyte	rs111224423	4	G	C	0.0406	1531162	3041	-0.2995	0.06702	8.14798e-06	TRUE	reported	igd	0.00652418	19.9572
ebi-a-GCST90001455	CD62L- HLA DR++ monocyte %monocyte	rs11766800	7	T	A	0.1981	50435617	3041	-0.1541	0.03378	5.28896e-06	TRUE	reported	igd	0.00679685	20.797
ebi-a-GCST90001455	CD62L- HLA DR++ monocyte %monocyte	rs1969797	9	A	T	0.0064	85828008	3041	0.807	0.1756	4.49097e-06	TRUE	reported	igd	0.00689725	21.1063
ebi-a-GCST90001455	CD62L- HLA DR++ monocyte %monocyte	rs78736203	10	A	G	0.0449	18422972	3041	-0.2955	0.06541	6.48694e-06	TRUE	reported	igd	0.00666661	20.3958
ebi-a-GCST90001455	CD62L- HLA DR++ monocyte %monocyte	rs35079623	14	C	T	0.0344	31868358	3041	0.3488	0.07433	2.80899e-06	TRUE	reported	igd	0.0071891	22.0059
ebi-a-GCST90001455	CD62L- HLA DR++ monocyte %monocyte	rs765044	19	G	T	0.2292	2560423	3041	0.1523	0.03151	1.40101e-06	TRUE	reported	igd	0.00762365	23.3463
ebi-a-GCST90001455	CD62L- HLA DR++ monocyte %monocyte	rs5761319	22	T	A	0.479	26322953	3041	0.1333	0.02676	6.65503e-07	TRUE	reported	igd	0.00809361	24.7972
ebi-a-GCST90001456	CD11c+ HLA DR++ monocyte AC	rs506388	1	G	T	0.632	229571061	3019	0.1258	0.02806	7.66408e-06	TRUE	reported	igd	0.00661365	20.0862
ebi-a-GCST90001456	CD11c+ HLA DR++ monocyte AC	rs561934182	1	G	C	0.0035	103631826	3019	1.163	0.2505	3.61302e-06	TRUE	reported	igd	0.0070891	21.5405
ebi-a-GCST90001456	CD11c+ HLA DR++ monocyte AC	rs56186608	1	T	C	0.3741	45056124	3019	-0.1271	0.02801	5.88803e-06	TRUE	reported	igd	0.00677407	20.5768
ebi-a-GCST90001456	CD11c+ HLA DR++ monocyte AC	rs72660177	1	T	C	0.1017	34019363	3019	-0.198	0.04402	7.13806e-06	TRUE	reported	igd	0.00665682	20.2182
ebi-a-GCST90001456	CD11c+ HLA DR++ monocyte AC	rs2404849	1	G	T	0.7464	224272792	3019	0.1466	0.03065	1.79602e-06	TRUE	reported	igd	0.00752082	22.8623
ebi-a-GCST90001456	CD11c+ HLA DR++ monocyte AC	rs116484930	1	T	C	0.0012	76985141	3019	1.839	0.4029	5.22601e-06	TRUE	reported	igd	0.00685361	20.82
ebi-a-GCST90001456	CD11c+ HLA DR++ monocyte AC	rs6808893	3	T	C	0.5711	188133439	3019	-0.1285	0.02714	2.31201e-06	TRUE	reported	igd	0.00737073	22.4026
ebi-a-GCST90001456	CD11c+ HLA DR++ monocyte AC	rs548306594	3	C	T	0.0187	87446622	3019	-0.502	0.1059	2.231e-06	TRUE	reported	igd	0.00738809	22.4558
ebi-a-GCST90001456	CD11c+ HLA DR++ monocyte AC	rs74610143	3	T	C	0.0124	172744541	3019	0.5811	0.1256	3.83902e-06	TRUE	reported	igd	0.0070403	21.3912
ebi-a-GCST90001456	CD11c+ HLA DR++ monocyte AC	rs55651060	6	T	G	0.0157	67292748	3019	-0.5072	0.1058	1.71498e-06	TRUE	reported	igd	0.00755493	22.9667
ebi-a-GCST90001456	CD11c+ HLA DR++ monocyte AC	rs2295270	6	A	G	0.19	47216562	3019	0.1631	0.03419	1.91898e-06	TRUE	reported	igd	0.00748144	22.7416
ebi-a-GCST90001456	CD11c+ HLA DR++ monocyte AC	rs151194174	7	A	G	0.0305	20995778	3019	-0.3754	0.07868	1.91898e-06	TRUE	reported	igd	0.00748401	22.7495
ebi-a-GCST90001456	CD11c+ HLA DR++ monocyte AC	rs2587473	10	T	C	0.2433	72515785	3019	-0.1584	0.03131	4.46601e-07	TRUE	reported	igd	0.00840649	25.5774
ebi-a-GCST90001456	CD11c+ HLA DR++ monocyte AC	rs12277397	11	T	G	0.1179	134569102	3019	0.1863	0.04033	4e-06	TRUE	reported	igd	0.00701855	21.3246
ebi-a-GCST90001456	CD11c+ HLA DR++ monocyte AC	rs112353331	13	T	C	0.0197	100594821	3019	-0.4377	0.09729	7.07995e-06	TRUE	reported	igd	0.00665965	20.2269
ebi-a-GCST90001456	CD11c+ HLA DR++ monocyte AC	rs148420500	13	A	G	0.0209	76034172	3019	-0.4097	0.091	6.96996e-06	TRUE	reported	igd	0.00666929	20.2564
ebi-a-GCST90001456	CD11c+ HLA DR++ monocyte AC	rs9894233	17	A	T	0.0268	45778747	3019	-0.3853	0.08638	8.46896e-06	TRUE	reported	igd	0.0065472	19.8831
ebi-a-GCST90001456	CD11c+ HLA DR++ monocyte AC	rs76376209	17	T	C	0.1423	35215045	3019	-0.1651	0.03714	9.12809e-06	TRUE	reported	igd	0.006503	19.748
ebi-a-GCST90001456	CD11c+ HLA DR++ monocyte AC	rs117545845	22	T	C	0.1211	25622885	3019	0.189	0.04018	2.678e-06	TRUE	reported	igd	0.00727561	22.1114
ebi-a-GCST90001457	CD11c+ HLA DR++ monocyte %monocyte	rs77361483	1	T	C	0.0661	56892198	3042	0.2544	0.05533	4.45502e-06	TRUE	reported	igd	0.00690154	21.1265
ebi-a-GCST90001457	CD11c+ HLA DR++ monocyte %monocyte	rs191730825	1	G	A	0.0293	46613239	3042	0.3732	0.08142	4.74799e-06	TRUE	reported	igd	0.00685919	20.9959
ebi-a-GCST90001457	CD11c+ HLA DR++ monocyte %monocyte	rs6808893	3	T	C	0.5717	188133439	3042	-0.1582	0.02739	8.47208e-09	TRUE	reported	igd	0.0108476	33.3383
ebi-a-GCST90001457	CD11c+ HLA DR++ monocyte %monocyte	rs74610143	3	T	C	0.0125	172744541	3042	0.6697	0.1264	1.26101e-07	TRUE	reported	igd	0.00914362	28.0531
ebi-a-GCST90001457	CD11c+ HLA DR++ monocyte %monocyte	rs76838015	4	A	G	0.0003	141946812	3042	3.194	0.7173	8.7579e-06	TRUE	reported	igd	0.00647571	19.8145
ebi-a-GCST90001457	CD11c+ HLA DR++ monocyte %monocyte	rs35237330	4	A	G	0.0971	182768743	3042	-0.2309	0.04538	3.82402e-07	TRUE	reported	igd	0.00843877	25.8722
ebi-a-GCST90001457	CD11c+ HLA DR++ monocyte %monocyte	rs6942832	7	T	A	0.4196	24465888	3042	0.1238	0.02716	5.39498e-06	TRUE	reported	igd	0.0067837	20.7633
ebi-a-GCST90001457	CD11c+ HLA DR++ monocyte %monocyte	rs78175301	7	G	A	0.0251	23629053	3042	0.4043	0.0873	3.78504e-06	TRUE	reported	igd	0.00700114	21.4335
ebi-a-GCST90001457	CD11c+ HLA DR++ monocyte %monocyte	rs11785252	8	A	C	0.7429	117400280	3042	-0.1459	0.03084	2.32097e-06	TRUE	reported	igd	0.00730364	22.3664
ebi-a-GCST90001457	CD11c+ HLA DR++ monocyte %monocyte	rs2587473	10	T	C	0.2431	72515785	3042	-0.1412	0.03166	8.46798e-06	TRUE	reported	igd	0.00649618	19.8775
ebi-a-GCST90001457	CD11c+ HLA DR++ monocyte %monocyte	rs1469503	11	T	A	0.9564	112076693	3042	0.304	0.06476	2.80498e-06	TRUE	reported	igd	0.00719183	22.0215
ebi-a-GCST90001457	CD11c+ HLA DR++ monocyte %monocyte	rs117853201	11	A	G	0.0074	80035628	3042	0.6992	0.1547	6.47307e-06	TRUE	reported	igd	0.00667047	20.4144
ebi-a-GCST90001457	CD11c+ HLA DR++ monocyte %monocyte	rs7101558	11	G	A	0.044	115387449	3042	-0.3015	0.06462	3.21299e-06	TRUE	reported	igd	0.00710534	21.7548
ebi-a-GCST90001457	CD11c+ HLA DR++ monocyte %monocyte	rs76968110	14	A	G	0.0189	31160823	3042	-0.447	0.0967	3.95303e-06	TRUE	reported	igd	0.0069753	21.3539
ebi-a-GCST90001457	CD11c+ HLA DR++ monocyte %monocyte	rs9897015	17	A	G	0.3922	45202758	3042	-0.1267	0.02729	3.58798e-06	TRUE	reported	igd	0.00703591	21.5407
ebi-a-GCST90001457	CD11c+ HLA DR++ monocyte %monocyte	rs76376209	17	T	C	0.1418	35215045	3042	-0.1798	0.03753	1.749e-06	TRUE	reported	igd	0.00748856	22.937
ebi-a-GCST90001457	CD11c+ HLA DR++ monocyte %monocyte	rs6038180	20	C	T	0.2936	5465449	3042	0.1304	0.02905	7.41293e-06	TRUE	reported	igd	0.00658016	20.1362
ebi-a-GCST90001457	CD11c+ HLA DR++ monocyte %monocyte	rs143643742	20	G	A	0.0168	45975692	3042	-0.4681	0.1043	7.46105e-06	TRUE	reported	igd	0.00657784	20.129
ebi-a-GCST90001458	Myeloid DC AC	rs141320646	1	A	G	0.005	73622958	3387	0.8749	0.1843	2.14501e-06	TRUE	reported	igd	0.00660954	22.5221
ebi-a-GCST90001458	Myeloid DC AC	rs115805162	1	T	C	0.2083	161410253	3387	-0.2265	0.03229	2.75296e-12	TRUE	reported	igd	0.0143193	49.1749
ebi-a-GCST90001458	Myeloid DC AC	rs71632979	1	G	A	0.2449	161526397	3387	0.6546	0.02797	2.29087e-112	TRUE	reported	igd	0.139204	547.407
ebi-a-GCST90001458	Myeloid DC AC	rs147678401	1	A	G	0.0437	161035780	3387	0.319	0.06262	3.69199e-07	TRUE	reported	igd	0.0076037	25.9357
ebi-a-GCST90001458	Myeloid DC AC	rs569911	1	C	T	0.4349	160798209	3387	0.1529	0.02614	5.432e-09	TRUE	reported	igd	0.0100005	34.1938
ebi-a-GCST90001458	Myeloid DC AC	rs142472859	2	C	T	0.0061	40026310	3387	0.7935	0.1634	1.25401e-06	TRUE	reported	igd	0.00691451	23.5686
ebi-a-GCST90001458	Myeloid DC AC	rs17017403	2	C	T	0.0977	112435483	3387	-0.2007	0.04301	3.18002e-06	TRUE	reported	igd	0.00638789	21.762
ebi-a-GCST90001458	Myeloid DC AC	rs72794768	2	A	C	0.012	40472950	3387	0.5531	0.1168	2.27002e-06	TRUE	reported	igd	0.00657719	22.4112
ebi-a-GCST90001458	Myeloid DC AC	rs115389169	3	T	C	0.0118	1981195	3387	-0.5608	0.1242	6.54305e-06	TRUE	reported	igd	0.00598344	20.3759
ebi-a-GCST90001458	Myeloid DC AC	rs4681269	3	G	A	0.4244	145530567	3387	-0.1157	0.02587	7.97003e-06	TRUE	reported	igd	0.00587086	19.9902
ebi-a-GCST90001458	Myeloid DC AC	rs17036497	4	T	C	0.0136	106927356	3387	-0.4793	0.1065	6.98393e-06	TRUE	reported	igd	0.00594444	20.2423
ebi-a-GCST90001458	Myeloid DC AC	rs79275634	5	A	G	0.0106	112543958	3387	0.574	0.1265	5.90704e-06	TRUE	reported	igd	0.00604221	20.5772
ebi-a-GCST90001458	Myeloid DC AC	rs76168011	7	G	C	0.0049	4372544	3387	-0.8214	0.1815	6.25101e-06	TRUE	reported	igd	0.00601067	20.4691
ebi-a-GCST90001458	Myeloid DC AC	rs62504404	8	A	G	0.4846	38806068	3387	0.1205	0.0252	1.81301e-06	TRUE	reported	igd	0.00670557	22.8516
ebi-a-GCST90001458	Myeloid DC AC	rs16938204	8	T	C	0.2938	73348626	3387	0.1297	0.02755	2.60898e-06	TRUE	reported	igd	0.00650113	22.1503
ebi-a-GCST90001458	Myeloid DC AC	rs138949944	9	T	C	0.0018	21870164	3387	-1.325	0.2906	5.28701e-06	TRUE	reported	igd	0.00610053	20.7771
ebi-a-GCST90001458	Myeloid DC AC	rs10746769	9	C	T	0.8078	88374754	3387	-0.1438	0.03219	8.21391e-06	TRUE	reported	igd	0.00585746	19.9443
ebi-a-GCST90001458	Myeloid DC AC	rs10763776	10	A	T	0.428	30413417	3387	-0.1158	0.02585	7.76104e-06	TRUE	reported	igd	0.00589	20.0558
ebi-a-GCST90001458	Myeloid DC AC	rs17711429	11	G	A	0.0214	34866130	3387	0.3915	0.08829	9.54707e-06	TRUE	reported	igd	0.0057718	19.651
ebi-a-GCST90001458	Myeloid DC AC	rs206131	13	T	C	0.3106	32875763	3387	-0.1238	0.02757	7.34294e-06	TRUE	reported	igd	0.005918	20.1517
ebi-a-GCST90001458	Myeloid DC AC	rs1664690	19	T	A	0.9117	4079922	3387	0.1978	0.04469	9.85099e-06	TRUE	reported	igd	0.00575058	19.5783
ebi-a-GCST90001458	Myeloid DC AC	rs147711004	19	A	G	0.0009	45337918	3387	-1.922	0.4296	7.94493e-06	TRUE	reported	igd	0.00587495	20.0042
ebi-a-GCST90001458	Myeloid DC AC	rs6048352	20	G	A	0.6811	22780354	3387	-0.1264	0.02708	3.16701e-06	TRUE	reported	igd	0.00639141	21.7741
ebi-a-GCST90001458	Myeloid DC AC	rs147431504	20	G	C	0.0038	2470273	3387	0.9423	0.2032	3.642e-06	TRUE	reported	igd	0.0063091	21.4919
ebi-a-GCST90001459	Myeloid DC %DC	rs143140559	1	T	C	0.0094	160972255	3410	0.6438	0.1286	5.78496e-07	TRUE	reported	igd	0.00729601	25.0475
ebi-a-GCST90001459	Myeloid DC %DC	rs71639910	1	A	G	0.0688	161937774	3410	0.2526	0.05138	9.21998e-07	TRUE	reported	igd	0.00703812	24.1559
ebi-a-GCST90001459	Myeloid DC %DC	rs71632979	1	G	A	0.2447	161526397	3410	0.6258	0.0287	8.46058e-99	TRUE	reported	igd	0.122367	475.174
ebi-a-GCST90001459	Myeloid DC %DC	rs74341264	1	A	G	0.1218	161561151	3410	-0.2585	0.0396	7.62255e-11	TRUE	reported	igd	0.0123419	42.5869
ebi-a-GCST90001459	Myeloid DC %DC	rs66730637	2	T	C	0.0839	65193712	3410	-0.2154	0.04634	3.478e-06	TRUE	reported	igd	0.00629625	21.5936
ebi-a-GCST90001459	Myeloid DC %DC	rs142472859	2	C	T	0.006	40026310	3410	0.7369	0.1648	8.07402e-06	TRUE	reported	igd	0.0058292	19.9824
ebi-a-GCST90001459	Myeloid DC %DC	rs7577824	2	A	G	0.4757	111876763	3410	-0.1227	0.02584	2.14699e-06	TRUE	reported	igd	0.00656882	22.5346
ebi-a-GCST90001459	Myeloid DC %DC	rs141267173	2	T	C	0.0531	211051993	3410	-0.2542	0.05602	5.89902e-06	TRUE	reported	igd	0.006002	20.5783
ebi-a-GCST90001459	Myeloid DC %DC	rs11715127	3	C	G	0.1276	384169	3410	-0.1682	0.03678	4.99505e-06	TRUE	reported	igd	0.00609563	20.9013
ebi-a-GCST90001459	Myeloid DC %DC	rs62272723	3	T	G	0.0501	151963160	3410	0.2972	0.05987	7.26708e-07	TRUE	reported	igd	0.0071746	24.6277
ebi-a-GCST90001459	Myeloid DC %DC	rs114586806	6	T	C	0.0292	36323614	3410	0.3577	0.07639	2.93299e-06	TRUE	reported	igd	0.00638891	21.9134
ebi-a-GCST90001459	Myeloid DC %DC	rs196051	6	G	A	0.3971	22056131	3410	0.1185	0.02668	9.16495e-06	TRUE	reported	igd	0.00575182	19.7156
ebi-a-GCST90001459	Myeloid DC %DC	rs78726632	7	C	G	0.0097	14195723	3410	-0.6159	0.1305	2.44399e-06	TRUE	reported	igd	0.00648959	22.261
ebi-a-GCST90001459	Myeloid DC %DC	rs876036	7	C	T	0.2645	50307710	3410	0.1584	0.02961	9.42193e-08	TRUE	reported	igd	0.00832242	28.6008
ebi-a-GCST90001459	Myeloid DC %DC	rs4921823	8	T	C	0.0362	17810983	3410	-0.3324	0.07035	2.39398e-06	TRUE	reported	igd	0.00650437	22.312
ebi-a-GCST90001459	Myeloid DC %DC	rs34547718	8	G	T	0.2875	130647985	3410	-0.1378	0.02808	9.67297e-07	TRUE	reported	igd	0.00701283	24.0685
ebi-a-GCST90001459	Myeloid DC %DC	rs17767335	8	C	T	0.0023	71747316	3410	1.198	0.2622	5.08698e-06	TRUE	reported	igd	0.00608476	20.8638
ebi-a-GCST90001459	Myeloid DC %DC	rs1571857	9	T	C	0.0855	135295345	3410	-0.2037	0.04568	8.53002e-06	TRUE	reported	igd	0.00579763	19.8735
ebi-a-GCST90001459	Myeloid DC %DC	rs145330472	9	A	G	0.0265	31374800	3410	-0.3648	0.07932	4.39805e-06	TRUE	reported	igd	0.00616459	21.1392
ebi-a-GCST90001459	Myeloid DC %DC	rs1330145	9	G	T	0.5802	110467582	3410	0.1193	0.02592	4.35101e-06	TRUE	reported	igd	0.006174	21.1717
ebi-a-GCST90001459	Myeloid DC %DC	rs4752481	10	T	G	0.4535	122700529	3410	0.1266	0.02587	1.034e-06	TRUE	reported	igd	0.00697398	23.9342
ebi-a-GCST90001459	Myeloid DC %DC	rs10735429	12	G	A	0.7411	108726677	3410	-0.1364	0.02991	5.313e-06	TRUE	reported	igd	0.00606179	20.7846
ebi-a-GCST90001459	Myeloid DC %DC	rs73180904	13	T	C	0.0842	44765322	3410	0.2116	0.04675	6.223e-06	TRUE	reported	igd	0.0059719	20.4745
ebi-a-GCST90001459	Myeloid DC %DC	rs79691782	16	T	C	0.0783	111247	3410	-0.223	0.04904	5.62898e-06	TRUE	reported	igd	0.00602738	20.6659
ebi-a-GCST90001459	Myeloid DC %DC	rs79631949	17	T	C	0.0136	12078483	3410	0.5111	0.1141	7.71099e-06	TRUE	reported	igd	0.00584976	20.0533
ebi-a-GCST90001459	Myeloid DC %DC	rs73064521	19	T	A	0.0466	58148090	3410	-0.2695	0.05971	6.58097e-06	TRUE	reported	igd	0.00593857	20.3596
ebi-a-GCST90001459	Myeloid DC %DC	rs6079813	20	A	G	0.0136	15407093	3410	-0.5066	0.1102	4.43803e-06	TRUE	reported	igd	0.00615927	21.1209
ebi-a-GCST90001459	Myeloid DC %DC	rs12628370	22	T	C	0.1474	27665142	3410	-0.1675	0.03597	3.34996e-06	TRUE	reported	igd	0.0063189	21.6717
ebi-a-GCST90001460	Plasmacytoid DC AC	rs6751072	2	T	C	0.0957	1970675	3374	-0.1841	0.04126	8.41492e-06	TRUE	reported	igd	0.00586609	19.8972
ebi-a-GCST90001460	Plasmacytoid DC AC	rs6708784	2	G	A	0.4784	111927379	3374	0.1169	0.02406	1.243e-06	TRUE	reported	igd	0.00694808	23.5928
ebi-a-GCST90001460	Plasmacytoid DC AC	rs12616455	2	A	G	0.7121	85696551	3374	0.1321	0.02633	5.57301e-07	TRUE	reported	igd	0.0074051	25.1563
ebi-a-GCST90001460	Plasmacytoid DC AC	rs7560153	2	G	T	0.0071	221584311	3374	-0.6432	0.1424	6.51193e-06	TRUE	reported	igd	0.00601048	20.3899
ebi-a-GCST90001460	Plasmacytoid DC AC	rs115638174	2	T	C	0.0052	178694935	3374	-0.7983	0.166	1.59302e-06	TRUE	reported	igd	0.00680776	23.1131
ebi-a-GCST90001460	Plasmacytoid DC AC	rs2164210	2	C	T	0.3244	136580287	3374	0.1937	0.02628	2.11787e-13	TRUE	reported	igd	0.0158462	54.2939
ebi-a-GCST90001460	Plasmacytoid DC AC	rs192992420	3	T	C	0.0012	19131454	3374	-1.742	0.3865	6.77907e-06	TRUE	reported	igd	0.00598474	20.302
ebi-a-GCST90001460	Plasmacytoid DC AC	rs77908862	3	C	T	0.071	104696995	3374	0.2251	0.04706	1.79399e-06	TRUE	reported	igd	0.00673546	22.866
ebi-a-GCST90001460	Plasmacytoid DC AC	rs2545798	5	A	T	0.4813	176855627	3374	0.1163	0.02379	1.05201e-06	TRUE	reported	igd	0.00703332	23.8843
ebi-a-GCST90001460	Plasmacytoid DC AC	rs62354582	5	T	C	0.0133	36514924	3374	0.5481	0.1034	1.245e-07	TRUE	reported	igd	0.00825908	28.0815
ebi-a-GCST90001460	Plasmacytoid DC AC	rs144152085	6	G	C	0.0009	67895544	3374	-1.824	0.3956	4.16601e-06	TRUE	reported	igd	0.0062613	21.2461
ebi-a-GCST90001460	Plasmacytoid DC AC	rs73064418	7	C	T	0.0702	21574985	3374	-0.2167	0.04768	5.68696e-06	TRUE	reported	igd	0.00608485	20.6437
ebi-a-GCST90001460	Plasmacytoid DC AC	rs186765793	7	T	C	0.0325	11535712	3374	-0.3111	0.06766	4.41804e-06	TRUE	reported	igd	0.00622699	21.129
ebi-a-GCST90001460	Plasmacytoid DC AC	rs876039	7	C	G	0.2619	50308811	3374	-0.1971	0.02752	9.51481e-13	TRUE	reported	igd	0.0149754	51.2648
ebi-a-GCST90001460	Plasmacytoid DC AC	rs117039412	8	A	T	0.0007	34472241	3374	2.012	0.4152	1.31701e-06	TRUE	reported	igd	0.00691169	23.4684
ebi-a-GCST90001460	Plasmacytoid DC AC	rs11776881	8	C	A	0.4092	131805603	3374	0.1139	0.02439	3.14101e-06	TRUE	reported	igd	0.00642215	21.7955
ebi-a-GCST90001460	Plasmacytoid DC AC	rs2862050	10	T	C	0.818	99691593	3374	-0.1453	0.03097	2.81598e-06	TRUE	reported	igd	0.00648156	21.9984
ebi-a-GCST90001460	Plasmacytoid DC AC	rs17108993	10	G	C	0.0141	95364033	3374	-0.4462	0.1003	8.93203e-06	TRUE	reported	igd	0.00583139	19.7788
ebi-a-GCST90001460	Plasmacytoid DC AC	rs55901425	11	C	T	0.0028	80180769	3374	1.044	0.2255	3.81101e-06	TRUE	reported	igd	0.00631266	21.4215
ebi-a-GCST90001460	Plasmacytoid DC AC	rs117839924	12	C	T	0.0015	101344076	3374	1.338	0.2948	5.868e-06	TRUE	reported	igd	0.00606832	20.5873
ebi-a-GCST90001460	Plasmacytoid DC AC	rs117112573	12	C	G	0.0202	53745426	3374	0.3807	0.0838	5.73694e-06	TRUE	reported	igd	0.00607973	20.6262
ebi-a-GCST90001460	Plasmacytoid DC AC	rs17582557	13	C	T	0.0169	101828654	3374	0.4301	0.09125	2.54302e-06	TRUE	reported	igd	0.00654151	22.2032
ebi-a-GCST90001460	Plasmacytoid DC AC	rs76924856	14	G	T	0.0637	100464091	3374	-0.2103	0.04684	7.32099e-06	TRUE	reported	igd	0.00593899	20.1459
ebi-a-GCST90001460	Plasmacytoid DC AC	rs217667	14	T	C	0.1457	62358847	3374	0.1614	0.03341	1.424e-06	TRUE	reported	igd	0.00686935	23.3237
ebi-a-GCST90001460	Plasmacytoid DC AC	rs138423727	15	C	T	0.0313	43005653	3374	0.3131	0.06882	5.55405e-06	TRUE	reported	igd	0.00609727	20.6861
ebi-a-GCST90001460	Plasmacytoid DC AC	rs142129101	16	C	A	0.0056	3995624	3374	-0.7037	0.155	5.85302e-06	TRUE	reported	igd	0.00607186	20.5994
ebi-a-GCST90001460	Plasmacytoid DC AC	rs147983983	16	G	T	0.0319	83921634	3374	0.3127	0.06932	6.69499e-06	TRUE	reported	igd	0.0059949	20.3367
ebi-a-GCST90001460	Plasmacytoid DC AC	rs16977238	17	A	G	0.1432	70427321	3374	0.152	0.034	8.07105e-06	TRUE	reported	igd	0.0058887	19.9743
ebi-a-GCST90001460	Plasmacytoid DC AC	rs16944211	17	T	C	0.0027	10991039	3374	-1.205	0.2342	2.80899e-07	TRUE	reported	igd	0.00778504	26.4571
ebi-a-GCST90001460	Plasmacytoid DC AC	rs117990934	17	C	G	0.0019	35059123	3374	-1.178	0.2619	7.06708e-06	TRUE	reported	igd	0.00596044	20.2191
ebi-a-GCST90001460	Plasmacytoid DC AC	rs10853636	18	G	A	0.4413	51412543	3374	0.1138	0.02422	2.72703e-06	TRUE	reported	igd	0.00650068	22.0637
ebi-a-GCST90001461	DC AC	rs191217950	1	A	G	0.0096	160940671	3374	0.6722	0.127	1.276e-07	TRUE	reported	igd	0.00823481	27.9983
ebi-a-GCST90001461	DC AC	rs911228	1	A	G	0.5697	160145298	3374	0.1199	0.02567	3.08901e-06	TRUE	reported	igd	0.00642455	21.8036
ebi-a-GCST90001461	DC AC	rs55971447	1	T	C	0.2358	161515326	3374	0.5889	0.02846	1.19812e-89	TRUE	reported	igd	0.112611	427.913
ebi-a-GCST90001461	DC AC	rs75072970	1	C	T	0.0532	161058351	3374	0.3483	0.05681	9.7389e-10	TRUE	reported	igd	0.0110179	37.5664
ebi-a-GCST90001461	DC AC	rs12144062	1	T	C	0.1464	120123990	3374	0.1591	0.03557	8.00295e-06	TRUE	reported	igd	0.00589468	19.9947
ebi-a-GCST90001461	DC AC	rs17438107	1	T	A	0.0917	162920561	3374	0.1983	0.04369	5.87706e-06	TRUE	reported	igd	0.00606866	20.5885
ebi-a-GCST90001461	DC AC	rs2322660	2	T	C	0.3254	136557319	3374	0.1262	0.02779	5.77205e-06	TRUE	reported	igd	0.00607505	20.6103
ebi-a-GCST90001461	DC AC	rs17017403	2	C	T	0.098	112435483	3374	-0.195	0.04252	4.68296e-06	TRUE	reported	igd	0.00619496	21.0196
ebi-a-GCST90001461	DC AC	rs7355664	2	C	G	0.4502	47496463	3374	0.1158	0.0251	4.08498e-06	TRUE	reported	igd	0.00626893	21.2722
ebi-a-GCST90001461	DC AC	rs6782857	3	A	G	0.1101	31185662	3374	0.1846	0.04063	5.74103e-06	TRUE	reported	igd	0.00608101	20.6306
ebi-a-GCST90001461	DC AC	rs115751481	3	A	T	0.0258	41531792	3374	-0.3782	0.08174	3.843e-06	TRUE	reported	igd	0.00630495	21.3952
ebi-a-GCST90001461	DC AC	rs11748731	5	T	C	0.0362	30878060	3374	0.3124	0.06744	3.75396e-06	TRUE	reported	igd	0.00631959	21.4452
ebi-a-GCST90001461	DC AC	rs79275634	5	A	G	0.0107	112543958	3374	0.5945	0.1248	1.98299e-06	TRUE	reported	igd	0.00668064	22.6786
ebi-a-GCST90001461	DC AC	rs2490034	6	A	G	0.7432	3870889	3374	0.1328	0.02893	4.60596e-06	TRUE	reported	igd	0.00620655	21.0592
ebi-a-GCST90001461	DC AC	rs76168011	7	G	C	0.0049	4372544	3374	-0.7956	0.1796	9.74002e-06	TRUE	reported	igd	0.00578247	19.6119
ebi-a-GCST90001461	DC AC	rs35802809	7	T	G	0.0313	46017435	3374	-0.3287	0.07248	5.94895e-06	TRUE	reported	igd	0.00605869	20.5544
ebi-a-GCST90001461	DC AC	rs28854187	8	A	G	0.2964	73320315	3374	0.1282	0.02716	2.452e-06	TRUE	reported	igd	0.00656014	22.2669
ebi-a-GCST90001461	DC AC	rs62504404	8	A	G	0.4843	38806068	3374	0.125	0.02491	5.47797e-07	TRUE	reported	igd	0.00740795	25.1661
ebi-a-GCST90001461	DC AC	rs138192280	9	T	C	0.1679	88411604	3374	0.1545	0.0336	4.39805e-06	TRUE	reported	igd	0.00622759	21.131
ebi-a-GCST90001461	DC AC	rs142917473	12	C	G	0.3072	133840072	3374	-0.1534	0.03214	1.894e-06	TRUE	reported	igd	0.00670643	22.7668
ebi-a-GCST90001461	DC AC	rs9590896	13	A	G	0.3103	32877696	3374	-0.1209	0.02728	9.57789e-06	TRUE	reported	igd	0.00578759	19.6294
ebi-a-GCST90001461	DC AC	rs115102594	17	G	C	0.0603	35251042	3374	-0.252	0.05419	3.434e-06	TRUE	reported	igd	0.00636859	21.6125
ebi-a-GCST90001461	DC AC	rs147431504	20	G	C	0.0039	2470273	3374	0.9392	0.2001	2.78298e-06	TRUE	reported	igd	0.0064871	22.0173
ebi-a-GCST90001462	CD62L- DC AC	rs74341264	1	A	G	0.1219	161561151	3387	-0.3652	0.03894	1.18195e-20	TRUE	reported	igd	0.0253116	87.9049
ebi-a-GCST90001462	CD62L- DC AC	rs143140559	1	T	C	0.0094	160972255	3387	0.7418	0.1284	8.28209e-09	TRUE	reported	igd	0.0097582	33.357
ebi-a-GCST90001462	CD62L- DC AC	rs71632979	1	G	A	0.2449	161526397	3387	0.7524	0.02735	1.40281e-150	TRUE	reported	igd	0.182635	756.356
ebi-a-GCST90001462	CD62L- DC AC	rs147678401	1	A	G	0.0437	161035780	3387	0.3283	0.06281	1.82898e-07	TRUE	reported	igd	0.00800166	27.3041
ebi-a-GCST90001462	CD62L- DC AC	rs71639910	1	A	G	0.0686	161937774	3387	0.3586	0.05081	2.04692e-12	TRUE	reported	igd	0.0144933	49.7812
ebi-a-GCST90001462	CD62L- DC AC	rs17438107	1	T	A	0.0921	162920561	3387	0.2057	0.04421	3.37699e-06	TRUE	reported	igd	0.00635105	21.6357
ebi-a-GCST90001462	CD62L- DC AC	rs75055130	2	C	G	0.0024	155187137	3387	-1.139	0.2448	3.39203e-06	TRUE	reported	igd	0.006351	21.6356
ebi-a-GCST90001462	CD62L- DC AC	rs9855547	3	G	T	0.8091	163257483	3387	0.1447	0.03248	8.67801e-06	TRUE	reported	igd	0.00582576	19.8357
ebi-a-GCST90001462	CD62L- DC AC	rs35740507	4	C	T	0.0001	90807488	3387	-4.152	0.8762	2.23599e-06	TRUE	reported	igd	0.00658602	22.4415
ebi-a-GCST90001462	CD62L- DC AC	rs139894456	8	A	C	0.0025	141396189	3387	-1.176	0.2575	5.12201e-06	TRUE	reported	igd	0.00612039	20.8451
ebi-a-GCST90001462	CD62L- DC AC	rs771894	9	A	G	0.0602	1642516	3387	0.2383	0.05385	9.91402e-06	TRUE	reported	igd	0.00574854	19.5713
ebi-a-GCST90001462	CD62L- DC AC	rs116910026	11	T	C	0.0512	19877912	3387	0.2767	0.05667	1.09401e-06	TRUE	reported	igd	0.00698957	23.8262
ebi-a-GCST90001462	CD62L- DC AC	rs149812305	11	C	T	0.0272	5480718	3387	-0.36	0.0755	1.94299e-06	TRUE	reported	igd	0.00666792	22.7224
ebi-a-GCST90001462	CD62L- DC AC	rs73231298	12	A	G	0.287	127036033	3387	0.1337	0.02799	1.86599e-06	TRUE	reported	igd	0.00669154	22.8034
ebi-a-GCST90001462	CD62L- DC AC	rs35519924	15	A	G	0.3276	81119490	3387	0.128	0.02738	3.039e-06	TRUE	reported	igd	0.00641128	21.8422
ebi-a-GCST90001462	CD62L- DC AC	rs151030554	15	A	C	0.0009	57324322	3387	-2.086	0.4634	6.98104e-06	TRUE	reported	igd	0.00594718	20.2516
ebi-a-GCST90001462	CD62L- DC AC	rs139058442	16	A	G	0.0353	74973365	3387	0.3107	0.07021	9.94489e-06	TRUE	reported	igd	0.00574865	19.5717
ebi-a-GCST90001462	CD62L- DC AC	rs112701148	18	T	G	0.0697	10175131	3387	-0.2246	0.05013	7.69502e-06	TRUE	reported	igd	0.00589173	20.0617
ebi-a-GCST90001462	CD62L- DC AC	rs6048352	20	G	A	0.6811	22780354	3387	-0.1219	0.02717	7.54797e-06	TRUE	reported	igd	0.00590799	20.1174
ebi-a-GCST90001463	CD62L- DC %DC	rs1515318	1	A	G	0.435	105108278	3410	-0.1257	0.02658	2.34401e-06	TRUE	reported	igd	0.00651579	22.3515
ebi-a-GCST90001463	CD62L- DC %DC	rs143140559	1	T	C	0.0094	160972255	3410	0.6557	0.1304	5.14802e-07	TRUE	reported	igd	0.00736025	25.2697
ebi-a-GCST90001463	CD62L- DC %DC	rs74341264	1	A	G	0.1218	161561151	3410	-0.3829	0.03987	1.43285e-21	TRUE	reported	igd	0.026335	92.1772
ebi-a-GCST90001463	CD62L- DC %DC	rs143032729	1	G	A	0.0326	160353789	3410	0.4142	0.07525	3.971e-08	TRUE	reported	igd	0.00880666	30.2798
ebi-a-GCST90001463	CD62L- DC %DC	rs6537835	1	A	G	0.8488	115108914	3410	-0.2072	0.03711	2.54302e-08	TRUE	reported	igd	0.00905922	31.1561
ebi-a-GCST90001463	CD62L- DC %DC	rs79979402	1	G	A	0.0679	62527805	3410	0.2373	0.05218	5.63599e-06	TRUE	reported	igd	0.00602847	20.6696
ebi-a-GCST90001463	CD62L- DC %DC	rs341029	1	A	G	0.7375	77072414	3410	-0.137	0.02939	3.25499e-06	TRUE	reported	igd	0.00633183	21.7164
ebi-a-GCST90001463	CD62L- DC %DC	rs56199187	1	T	C	0.2441	161520931	3410	0.7548	0.02809	2.11349e-144	TRUE	reported	igd	0.174741	721.615
ebi-a-GCST90001463	CD62L- DC %DC	rs4680245	3	A	G	0.0334	155938532	3410	-0.3312	0.07348	6.80503e-06	TRUE	reported	igd	0.00592254	20.3043
ebi-a-GCST90001463	CD62L- DC %DC	rs112985320	3	T	C	0.0059	67260176	3410	-0.855	0.1882	5.72598e-06	TRUE	reported	igd	0.00601614	20.6271
ebi-a-GCST90001463	CD62L- DC %DC	rs62300075	4	C	A	0.3707	43118540	3410	0.1381	0.027	3.32499e-07	TRUE	reported	igd	0.00761353	26.146
ebi-a-GCST90001463	CD62L- DC %DC	rs116473196	5	T	C	0.0031	179543345	3410	-0.9935	0.2113	2.68398e-06	TRUE	reported	igd	0.00644133	22.0944
ebi-a-GCST90001463	CD62L- DC %DC	rs75220521	6	G	T	0.0023	81660130	3410	1.355	0.2917	3.498e-06	TRUE	reported	igd	0.00628799	21.5651
ebi-a-GCST90001463	CD62L- DC %DC	rs11754319	6	T	G	0.0012	8259337	3410	-1.697	0.3784	7.59696e-06	TRUE	reported	igd	0.00586345	20.1005
ebi-a-GCST90001463	CD62L- DC %DC	rs78548019	6	T	C	0.0031	148373443	3410	-1.039	0.231	7.05602e-06	TRUE	reported	igd	0.00589772	20.2187
ebi-a-GCST90001463	CD62L- DC %DC	rs702185	9	G	A	0.0783	1621830	3410	0.2232	0.04854	4.41205e-06	TRUE	reported	igd	0.0061624	21.1317
ebi-a-GCST90001463	CD62L- DC %DC	rs138315340	11	T	A	0.0516	19889219	3410	0.2575	0.05769	8.35391e-06	TRUE	reported	igd	0.00580857	19.9113
ebi-a-GCST90001463	CD62L- DC %DC	rs41275192	11	C	T	0.021	6479487	3410	0.4062	0.09061	7.61395e-06	TRUE	reported	igd	0.00585897	20.085
ebi-a-GCST90001463	CD62L- DC %DC	rs149812305	11	C	T	0.0271	5480718	3410	-0.3592	0.07663	2.87799e-06	TRUE	reported	igd	0.00640223	21.9594
ebi-a-GCST90001463	CD62L- DC %DC	rs2332920	14	G	A	0.3752	73286458	3410	0.1217	0.02693	6.40103e-06	TRUE	reported	igd	0.00595334	20.4105
ebi-a-GCST90001463	CD62L- DC %DC	rs7163051	15	A	G	0.3702	68361528	3410	0.1266	0.02752	4.34901e-06	TRUE	reported	igd	0.00616779	21.1503
ebi-a-GCST90001463	CD62L- DC %DC	rs148188224	16	G	C	0.0019	65149970	3410	-1.426	0.3084	3.94703e-06	TRUE	reported	igd	0.00623077	21.3676
ebi-a-GCST90001463	CD62L- DC %DC	rs2024391	16	T	C	0.1736	11907102	3410	0.1625	0.0348	3.13098e-06	TRUE	reported	igd	0.00635369	21.7918
ebi-a-GCST90001463	CD62L- DC %DC	rs5767014	22	C	T	0.7776	48474288	3410	-0.1368	0.03073	8.76799e-06	TRUE	reported	igd	0.00577798	19.8058
ebi-a-GCST90001464	CD86+ myeloid DC AC	rs72711599	1	A	G	0.0884	162752670	3387	0.2153	0.04595	2.91602e-06	TRUE	reported	igd	0.00644015	21.9412
ebi-a-GCST90001464	CD86+ myeloid DC AC	rs12134798	1	T	C	0.1673	120115384	3387	0.1639	0.03471	2.44602e-06	TRUE	reported	igd	0.00654009	22.2839
ebi-a-GCST90001464	CD86+ myeloid DC AC	rs147678401	1	A	G	0.0437	161035780	3387	0.3116	0.06427	1.30101e-06	TRUE	reported	igd	0.00689223	23.4921
ebi-a-GCST90001464	CD86+ myeloid DC AC	rs139939515	1	T	C	0.0124	163958750	3387	-0.5561	0.1174	2.28202e-06	TRUE	reported	igd	0.00658092	22.424
ebi-a-GCST90001464	CD86+ myeloid DC AC	rs71639910	1	A	G	0.0686	161937774	3387	0.3667	0.05205	2.25476e-12	TRUE	reported	igd	0.0144427	49.6048
ebi-a-GCST90001464	CD86+ myeloid DC AC	rs6656063	1	T	C	0.2499	157964856	3387	0.1405	0.02956	2.093e-06	TRUE	reported	igd	0.00662585	22.5781
ebi-a-GCST90001464	CD86+ myeloid DC AC	rs71632979	1	G	A	0.2449	161526397	3387	0.8088	0.02785	9.7051e-166	TRUE	reported	igd	0.199366	842.899
ebi-a-GCST90001464	CD86+ myeloid DC AC	rs113995133	1	A	G	0.0103	163485197	3387	-0.6058	0.1285	2.51102e-06	TRUE	reported	igd	0.00651923	22.2124
ebi-a-GCST90001464	CD86+ myeloid DC AC	rs3789359	1	C	T	0.023	181020181	3387	-0.3862	0.08529	6.158e-06	TRUE	reported	igd	0.00601717	20.4914
ebi-a-GCST90001464	CD86+ myeloid DC AC	rs74341264	1	A	G	0.1219	161561151	3387	-0.355	0.04006	1.25401e-18	TRUE	reported	igd	0.0226603	78.4835
ebi-a-GCST90001464	CD86+ myeloid DC AC	rs143140559	1	T	C	0.0094	160972255	3387	0.7391	0.1304	1.55299e-08	TRUE	reported	igd	0.00939585	32.1066
ebi-a-GCST90001464	CD86+ myeloid DC AC	rs115849513	3	T	A	0.0245	1827937	3387	-0.3927	0.08325	2.495e-06	TRUE	reported	igd	0.00652671	22.2381
ebi-a-GCST90001464	CD86+ myeloid DC AC	rs112966518	4	G	T	0.2149	76221611	3387	-0.1444	0.03211	7.18406e-06	TRUE	reported	igd	0.00593544	20.2114
ebi-a-GCST90001464	CD86+ myeloid DC AC	rs112186537	6	T	C	0.0075	73397623	3387	-0.6969	0.1444	1.45499e-06	TRUE	reported	igd	0.00682991	23.2782
ebi-a-GCST90001464	CD86+ myeloid DC AC	rs923967	8	A	T	0.4074	116153312	3387	-0.1177	0.0264	8.52806e-06	TRUE	reported	igd	0.0058343	19.865
ebi-a-GCST90001464	CD86+ myeloid DC AC	rs16938204	8	T	C	0.2938	73348626	3387	0.1278	0.02818	5.94005e-06	TRUE	reported	igd	0.00603581	20.5553
ebi-a-GCST90001464	CD86+ myeloid DC AC	rs12005879	9	A	G	0.0576	133737649	3387	-0.2492	0.05518	6.52995e-06	TRUE	reported	igd	0.00598563	20.3834
ebi-a-GCST90001464	CD86+ myeloid DC AC	rs9557311	13	A	G	0.1333	100459317	3387	0.1673	0.03771	9.41499e-06	TRUE	reported	igd	0.0057776	19.6708
ebi-a-GCST90001464	CD86+ myeloid DC AC	rs75700156	14	C	T	0.0021	44042820	3387	-1.333	0.2966	7.23902e-06	TRUE	reported	igd	0.00592817	20.1865
ebi-a-GCST90001464	CD86+ myeloid DC AC	rs185312213	14	G	T	0.0066	51937110	3387	-0.7215	0.1571	4.52501e-06	TRUE	reported	igd	0.00618884	21.0797
ebi-a-GCST90001464	CD86+ myeloid DC AC	rs140205436	15	T	C	0.0006	25969797	3387	-2.409	0.5106	2.476e-06	TRUE	reported	igd	0.00652908	22.2462
ebi-a-GCST90001464	CD86+ myeloid DC AC	rs79497887	16	G	C	0.0865	57725145	3387	-0.2163	0.04565	2.25798e-06	TRUE	reported	igd	0.00658487	22.4375
ebi-a-GCST90001464	CD86+ myeloid DC AC	rs72846852	17	T	C	0.0282	77253136	3387	-0.3544	0.07783	5.46903e-06	TRUE	reported	igd	0.00608454	20.7222
ebi-a-GCST90001465	CD86+ myeloid DC %DC	rs143140559	1	T	C	0.0094	160972255	3410	0.6732	0.1308	2.80098e-07	TRUE	reported	igd	0.00770828	26.4739
ebi-a-GCST90001465	CD86+ myeloid DC %DC	rs6656063	1	T	C	0.2501	157964856	3410	0.1357	0.02958	4.635e-06	TRUE	reported	igd	0.0061339	21.0334
ebi-a-GCST90001465	CD86+ myeloid DC %DC	rs71639910	1	A	G	0.0688	161937774	3410	0.3612	0.0521	4.9023e-12	TRUE	reported	igd	0.0138991	48.0358
ebi-a-GCST90001465	CD86+ myeloid DC %DC	rs3789359	1	C	T	0.0229	181020181	3410	-0.3803	0.0855	8.93799e-06	TRUE	reported	igd	0.00576838	19.7727
ebi-a-GCST90001465	CD86+ myeloid DC %DC	rs113995133	1	A	G	0.0103	163485197	3410	-0.6667	0.1287	2.339e-07	TRUE	reported	igd	0.0078081	26.8194
ebi-a-GCST90001465	CD86+ myeloid DC %DC	rs74341264	1	A	G	0.1218	161561151	3410	-0.3508	0.0401	3.33887e-18	TRUE	reported	igd	0.0219501	76.4849
ebi-a-GCST90001465	CD86+ myeloid DC %DC	rs139939515	1	T	C	0.0123	163958750	3410	-0.6222	0.1176	1.30299e-07	TRUE	reported	igd	0.00814217	27.9763
ebi-a-GCST90001465	CD86+ myeloid DC %DC	rs71632979	1	G	A	0.2447	161526397	3410	0.8089	0.02792	4.21697e-165	TRUE	reported	igd	0.19753	838.888
ebi-a-GCST90001465	CD86+ myeloid DC %DC	rs950485	1	C	A	0.4919	82817239	3410	0.1227	0.02577	2.01002e-06	TRUE	reported	igd	0.00660432	22.6572
ebi-a-GCST90001465	CD86+ myeloid DC %DC	rs114566711	2	T	A	0.0009	191451636	3410	-1.864	0.391	1.948e-06	TRUE	reported	igd	0.00662063	22.7135
ebi-a-GCST90001465	CD86+ myeloid DC %DC	rs1996740	4	G	A	0.4776	78748977	3410	-0.1204	0.02608	4.06602e-06	TRUE	reported	igd	0.00621123	21.3002
ebi-a-GCST90001465	CD86+ myeloid DC %DC	rs143512471	5	A	G	0.026	63081773	3410	-0.3741	0.08154	4.62999e-06	TRUE	reported	igd	0.00613489	21.0368
ebi-a-GCST90001465	CD86+ myeloid DC %DC	rs113404917	6	T	C	0.0633	147461264	3410	0.2353	0.05309	9.64295e-06	TRUE	reported	igd	0.00572756	19.632
ebi-a-GCST90001465	CD86+ myeloid DC %DC	rs78169719	7	C	A	0.0177	157588588	3410	-0.443	0.09659	4.67703e-06	TRUE	reported	igd	0.00613081	21.0227
ebi-a-GCST90001465	CD86+ myeloid DC %DC	rs144259606	7	C	A	0.001	109678733	3410	1.672	0.3718	7.10101e-06	TRUE	reported	igd	0.00589565	20.2115
ebi-a-GCST90001465	CD86+ myeloid DC %DC	rs77148097	7	G	A	0.0767	98162546	3410	-0.225	0.04933	5.26296e-06	TRUE	reported	igd	0.00606383	20.7916
ebi-a-GCST90001465	CD86+ myeloid DC %DC	rs76522264	8	C	G	0.0004	113032809	3410	-2.6	0.5564	3.079e-06	TRUE	reported	igd	0.00636277	21.8232
ebi-a-GCST90001465	CD86+ myeloid DC %DC	rs117690664	8	A	C	0.0007	107693714	3410	-2.515	0.5157	1.123e-06	TRUE	reported	igd	0.00692642	23.7699
ebi-a-GCST90001465	CD86+ myeloid DC %DC	rs143555771	10	T	C	0.0015	89944259	3410	-1.586	0.3474	5.19302e-06	TRUE	reported	igd	0.006075	20.8301
ebi-a-GCST90001465	CD86+ myeloid DC %DC	rs75358870	14	A	C	0.0128	30170464	3410	0.5691	0.1186	1.66901e-06	TRUE	reported	igd	0.00670704	23.0119
ebi-a-GCST90001465	CD86+ myeloid DC %DC	rs140205436	15	T	C	0.0006	25969797	3410	-2.273	0.5121	9.34394e-06	TRUE	reported	igd	0.00574425	19.6895
ebi-a-GCST90001465	CD86+ myeloid DC %DC	rs72745440	15	A	C	0.0141	67606602	3410	-0.5139	0.11	3.12702e-06	TRUE	reported	igd	0.00635985	21.8131
ebi-a-GCST90001465	CD86+ myeloid DC %DC	rs113345111	18	G	A	0.0428	22455983	3410	0.2938	0.06497	6.30507e-06	TRUE	reported	igd	0.00596111	20.4373
ebi-a-GCST90001465	CD86+ myeloid DC %DC	rs77768825	19	G	A	0.0755	30509788	3410	0.2261	0.04991	6.09902e-06	TRUE	reported	igd	0.00598227	20.5103
ebi-a-GCST90001466	CD86+ plasmacytoid DC AC	rs56164117	1	C	T	0.3543	45173351	3374	-0.1223	0.02608	2.86603e-06	TRUE	reported	igd	0.00647547	21.9776
ebi-a-GCST90001466	CD86+ plasmacytoid DC AC	rs1991164	2	C	T	0.5529	1732855	3374	-0.117	0.02506	3.13798e-06	TRUE	reported	igd	0.00641901	21.7847
ebi-a-GCST90001466	CD86+ plasmacytoid DC AC	rs13088702	3	C	T	0.0252	121714019	3374	0.3946	0.07957	7.45401e-07	TRUE	reported	igd	0.00723629	24.5786
ebi-a-GCST90001466	CD86+ plasmacytoid DC AC	rs78379738	5	G	T	0.0368	148318809	3374	0.3098	0.06801	5.41801e-06	TRUE	reported	igd	0.00611237	20.7377
ebi-a-GCST90001466	CD86+ plasmacytoid DC AC	rs10248630	7	G	T	0.5221	67115438	3374	-0.1133	0.02489	5.53095e-06	TRUE	reported	igd	0.00610388	20.7087
ebi-a-GCST90001466	CD86+ plasmacytoid DC AC	rs2725015	8	G	A	0.266	4465101	3374	-0.1473	0.02834	2.16601e-07	TRUE	reported	igd	0.00794323	26.999
ebi-a-GCST90001466	CD86+ plasmacytoid DC AC	rs79116372	8	T	A	0.0375	36308379	3374	-0.3011	0.06551	4.44396e-06	TRUE	reported	igd	0.00622229	21.1129
ebi-a-GCST90001466	CD86+ plasmacytoid DC AC	rs140090913	8	A	G	0.0028	18584959	3374	-1.091	0.2411	6.19498e-06	TRUE	reported	igd	0.00603229	20.4643
ebi-a-GCST90001466	CD86+ plasmacytoid DC AC	rs139557155	9	G	A	0.0578	77583476	3374	0.2575	0.05462	2.52203e-06	TRUE	reported	igd	0.00654417	22.2123
ebi-a-GCST90001466	CD86+ plasmacytoid DC AC	rs61852527	10	G	A	0.0649	90380589	3374	-0.2618	0.0509	2.84197e-07	TRUE	reported	igd	0.00777977	26.4391
ebi-a-GCST90001466	CD86+ plasmacytoid DC AC	rs9513487	13	G	T	0.3251	99428046	3374	0.1234	0.0269	4.67498e-06	TRUE	reported	igd	0.00619841	21.0314
ebi-a-GCST90001466	CD86+ plasmacytoid DC AC	rs142245023	14	A	G	0.0067	69634234	3374	0.7025	0.1505	3.17198e-06	TRUE	reported	igd	0.00641622	21.7752
ebi-a-GCST90001466	CD86+ plasmacytoid DC AC	rs11852100	14	C	A	0.0587	36478046	3374	0.2639	0.0548	1.527e-06	TRUE	reported	igd	0.00682649	23.1772
ebi-a-GCST90001466	CD86+ plasmacytoid DC AC	rs75070627	15	C	T	0.0037	96560797	3374	0.9624	0.1978	1.18801e-06	TRUE	reported	igd	0.0069675	23.6593
ebi-a-GCST90001466	CD86+ plasmacytoid DC AC	rs114468547	16	G	A	0.0491	78055434	3374	-0.2713	0.05921	4.77101e-06	TRUE	reported	igd	0.00618401	20.9822
ebi-a-GCST90001466	CD86+ plasmacytoid DC AC	rs118148569	16	T	C	0.0505	13019834	3374	0.2729	0.05772	2.362e-06	TRUE	reported	igd	0.00658175	22.3407
ebi-a-GCST90001466	CD86+ plasmacytoid DC AC	rs112496823	17	C	A	0.1768	33829583	3374	0.1603	0.03305	1.286e-06	TRUE	reported	igd	0.00692407	23.5108
ebi-a-GCST90001466	CD86+ plasmacytoid DC AC	rs150206669	18	G	C	0.0123	66297295	3374	-0.4937	0.1106	8.30692e-06	TRUE	reported	igd	0.00587102	19.914
ebi-a-GCST90001466	CD86+ plasmacytoid DC AC	rs313778	19	T	C	0.0702	3313321	3374	-0.2171	0.04867	8.44695e-06	TRUE	reported	igd	0.00586271	19.8856
ebi-a-GCST90001466	CD86+ plasmacytoid DC AC	rs11701450	21	G	C	0.0252	34628034	3374	0.3632	0.08004	5.90201e-06	TRUE	reported	igd	0.00606583	20.5788
ebi-a-GCST90001467	CD86+ plasmacytoid DC %DC	rs3845548	1	T	C	0.2345	161507448	3410	-0.2739	0.02938	1.98381e-20	TRUE	reported	igd	0.024854	86.8612
ebi-a-GCST90001467	CD86+ plasmacytoid DC %DC	rs513617	1	T	C	0.3594	34413398	3410	0.1173	0.0264	9.1939e-06	TRUE	reported	igd	0.00575608	19.7303
ebi-a-GCST90001467	CD86+ plasmacytoid DC %DC	rs11811863	1	T	C	0.2186	247577856	3410	-0.1537	0.03086	6.62598e-07	TRUE	reported	igd	0.00722194	24.7914
ebi-a-GCST90001467	CD86+ plasmacytoid DC %DC	rs11166208	1	A	G	0.0021	99738054	3410	-1.201	0.2713	9.93802e-06	TRUE	reported	igd	0.00571404	19.5854
ebi-a-GCST90001467	CD86+ plasmacytoid DC %DC	rs10170363	2	T	C	0.2944	15272805	3410	0.1318	0.02687	9.80189e-07	TRUE	reported	igd	0.00700628	24.0459
ebi-a-GCST90001467	CD86+ plasmacytoid DC %DC	rs66967216	2	A	G	0.0265	190942111	3410	-0.3759	0.07853	1.76799e-06	TRUE	reported	igd	0.00667438	22.8991
ebi-a-GCST90001467	CD86+ plasmacytoid DC %DC	rs1915087	3	C	T	0.2025	121838791	3410	0.1569	0.03084	3.84601e-07	TRUE	reported	igd	0.00753319	25.868
ebi-a-GCST90001467	CD86+ plasmacytoid DC %DC	rs78379738	5	G	T	0.0364	148318809	3410	0.3227	0.06823	2.34202e-06	TRUE	reported	igd	0.00651708	22.3559
ebi-a-GCST90001467	CD86+ plasmacytoid DC %DC	rs6930632	6	T	C	0.1789	155772981	3410	-0.1504	0.03249	3.80803e-06	TRUE	reported	igd	0.00624484	21.4162
ebi-a-GCST90001467	CD86+ plasmacytoid DC %DC	rs6463191	7	A	G	0.3198	43492179	3410	-0.1275	0.02658	1.68702e-06	TRUE	reported	igd	0.00670248	22.9962
ebi-a-GCST90001467	CD86+ plasmacytoid DC %DC	rs116872766	8	C	G	0.0045	77883134	3410	-0.9025	0.1818	7.20195e-07	TRUE	reported	igd	0.00717505	24.6293
ebi-a-GCST90001467	CD86+ plasmacytoid DC %DC	rs55966096	8	C	T	0.3085	4474949	3410	-0.1321	0.02729	1.36101e-06	TRUE	reported	igd	0.00682449	23.4177
ebi-a-GCST90001467	CD86+ plasmacytoid DC %DC	rs140090913	8	A	G	0.0028	18584959	3410	-1.154	0.2432	2.174e-06	TRUE	reported	igd	0.00655952	22.5024
ebi-a-GCST90001467	CD86+ plasmacytoid DC %DC	rs55732541	9	C	T	0.1062	8370207	3410	-0.186	0.04137	7.12e-06	TRUE	reported	igd	0.00589296	20.2023
ebi-a-GCST90001467	CD86+ plasmacytoid DC %DC	rs139557155	9	G	A	0.0578	77583476	3410	0.277	0.05451	3.92799e-07	TRUE	reported	igd	0.00751582	25.8079
ebi-a-GCST90001467	CD86+ plasmacytoid DC %DC	rs117919713	9	G	C	0.0588	77145787	3410	0.2457	0.05442	6.553e-06	TRUE	reported	igd	0.00594224	20.3722
ebi-a-GCST90001467	CD86+ plasmacytoid DC %DC	rs72810797	10	T	C	0.0172	30336672	3410	-0.4408	0.09664	5.27898e-06	TRUE	reported	igd	0.0060642	20.7929
ebi-a-GCST90001467	CD86+ plasmacytoid DC %DC	rs61852527	10	G	A	0.0648	90380589	3410	-0.2768	0.05083	5.53694e-08	TRUE	reported	igd	0.00862139	29.6372
ebi-a-GCST90001467	CD86+ plasmacytoid DC %DC	rs11231693	11	A	G	0.0554	63862612	3410	-0.2631	0.05451	1.44601e-06	TRUE	reported	igd	0.00678544	23.2828
ebi-a-GCST90001467	CD86+ plasmacytoid DC %DC	rs12311260	12	G	C	0.0501	18094072	3410	0.2649	0.0576	4.38399e-06	TRUE	reported	igd	0.00616424	21.138
ebi-a-GCST90001467	CD86+ plasmacytoid DC %DC	rs9513487	13	G	T	0.326	99428046	3410	0.131	0.0268	1.065e-06	TRUE	reported	igd	0.00695803	23.8791
ebi-a-GCST90001467	CD86+ plasmacytoid DC %DC	rs34692286	13	C	G	0.3865	28137152	3410	-0.114	0.02574	9.75102e-06	TRUE	reported	igd	0.00571936	19.6037
ebi-a-GCST90001467	CD86+ plasmacytoid DC %DC	rs11852100	14	C	A	0.0587	36478046	3410	0.2436	0.05467	8.60696e-06	TRUE	reported	igd	0.0057887	19.8427
ebi-a-GCST90001467	CD86+ plasmacytoid DC %DC	rs75070627	15	C	T	0.0037	96560797	3410	0.9606	0.2005	1.73201e-06	TRUE	reported	igd	0.00668634	22.9404
ebi-a-GCST90001467	CD86+ plasmacytoid DC %DC	rs2955695	15	A	T	0.4499	35034619	3410	-0.1122	0.0247	5.78203e-06	TRUE	reported	igd	0.00601475	20.6223
ebi-a-GCST90001467	CD86+ plasmacytoid DC %DC	rs112496823	17	C	A	0.1771	33829583	3410	0.1585	0.03308	1.72001e-06	TRUE	reported	igd	0.00668743	22.9442
ebi-a-GCST90001467	CD86+ plasmacytoid DC %DC	rs71381356	17	C	T	0.0845	49908577	3410	-0.2097	0.04494	3.176e-06	TRUE	reported	igd	0.00634471	21.7609
ebi-a-GCST90001467	CD86+ plasmacytoid DC %DC	rs150206669	18	G	C	0.0125	66297295	3410	-0.4931	0.1106	8.45493e-06	TRUE	reported	igd	0.00579537	19.8657
ebi-a-GCST90001467	CD86+ plasmacytoid DC %DC	rs62131897	19	C	G	0.0047	10622478	3410	-0.8171	0.1836	8.85299e-06	TRUE	reported	igd	0.00577478	19.7948
ebi-a-GCST90001467	CD86+ plasmacytoid DC %DC	rs9607320	22	T	C	0.6037	22202164	3410	0.1192	0.02572	3.67198e-06	TRUE	reported	igd	0.00625935	21.4662
ebi-a-GCST90001468	CD62L- myeloid DC AC	rs74341264	1	A	G	0.1219	161561151	3387	-0.4066	0.03995	5.48656e-24	TRUE	reported	igd	0.0296758	103.525
ebi-a-GCST90001468	CD62L- myeloid DC AC	rs71632979	1	G	A	0.2449	161526397	3387	0.8094	0.02787	9.84011e-166	TRUE	reported	igd	0.199373	842.939
ebi-a-GCST90001468	CD62L- myeloid DC AC	rs17438107	1	T	A	0.0921	162920561	3387	0.2161	0.04523	1.83502e-06	TRUE	reported	igd	0.00669459	22.8139
ebi-a-GCST90001468	CD62L- myeloid DC AC	rs143140559	1	T	C	0.0094	160972255	3387	0.8211	0.1303	3.33903e-10	TRUE	reported	igd	0.0115885	39.6869
ebi-a-GCST90001468	CD62L- myeloid DC AC	rs71639910	1	A	G	0.0686	161937774	3387	0.401	0.05202	1.66303e-14	TRUE	reported	igd	0.0172417	59.387
ebi-a-GCST90001468	CD62L- myeloid DC AC	rs147678401	1	A	G	0.0437	161035780	3387	0.3306	0.06429	2.86101e-07	TRUE	reported	igd	0.00774687	26.4279
ebi-a-GCST90001468	CD62L- myeloid DC AC	rs10779896	2	T	A	0.0633	4613050	3387	-0.2364	0.05339	9.82992e-06	TRUE	reported	igd	0.00575511	19.5938
ebi-a-GCST90001468	CD62L- myeloid DC AC	rs73172229	3	T	C	0.1233	179194521	3387	-0.1908	0.03986	1.77101e-06	TRUE	reported	igd	0.00671953	22.8995
ebi-a-GCST90001468	CD62L- myeloid DC AC	rs13148506	4	T	C	0.3691	43123482	3387	0.1304	0.02714	1.61901e-06	TRUE	reported	igd	0.00676971	23.0717
ebi-a-GCST90001468	CD62L- myeloid DC AC	rs116910026	11	T	C	0.0512	19877912	3387	0.2902	0.05778	5.38704e-07	TRUE	reported	igd	0.00739268	25.2106
ebi-a-GCST90001468	CD62L- myeloid DC AC	rs4997747	12	C	T	0.2917	127036550	3387	0.1346	0.02844	2.29198e-06	TRUE	reported	igd	0.00656981	22.3859
ebi-a-GCST90001468	CD62L- myeloid DC AC	rs11830537	12	T	C	0.0371	48157703	3387	-0.314	0.06982	7.11705e-06	TRUE	reported	igd	0.00593607	20.2136
ebi-a-GCST90001468	CD62L- myeloid DC AC	rs17071426	13	T	C	0.0084	48733325	3387	-0.6001	0.135	9.04295e-06	TRUE	reported	igd	0.00580014	19.748
ebi-a-GCST90001468	CD62L- myeloid DC AC	rs35519924	15	A	G	0.3276	81119490	3387	0.1281	0.02803	5.03802e-06	TRUE	reported	igd	0.00612868	20.8735
ebi-a-GCST90001468	CD62L- myeloid DC AC	rs112701148	18	T	G	0.0697	10175131	3387	-0.2301	0.05114	7.05895e-06	TRUE	reported	igd	0.00594167	20.2328
ebi-a-GCST90001468	CD62L- myeloid DC AC	rs112501424	19	T	C	0.1305	3045627	3387	0.1694	0.03788	8.03693e-06	TRUE	reported	igd	0.00586996	19.9871
ebi-a-GCST90001468	CD62L- myeloid DC AC	rs5767014	22	C	T	0.7772	48474288	3387	-0.1397	0.03083	6.08303e-06	TRUE	reported	igd	0.00602568	20.5206
ebi-a-GCST90001469	CD62L- myeloid DC %DC	rs6537835	1	A	G	0.8488	115108914	3410	-0.1661	0.0368	6.55798e-06	TRUE	reported	igd	0.00593885	20.3605
ebi-a-GCST90001469	CD62L- myeloid DC %DC	rs74341264	1	A	G	0.1218	161561151	3410	-0.4263	0.03928	5.29176e-27	TRUE	reported	igd	0.0333876	117.715
ebi-a-GCST90001469	CD62L- myeloid DC %DC	rs147678401	1	A	G	0.0437	161035780	3410	0.3059	0.06344	1.48102e-06	TRUE	reported	igd	0.00677216	23.2369
ebi-a-GCST90001469	CD62L- myeloid DC %DC	rs34558449	1	C	G	0.0846	192566347	3410	0.2273	0.04585	7.51208e-07	TRUE	reported	igd	0.00715562	24.5621
ebi-a-GCST90001469	CD62L- myeloid DC %DC	rs143140559	1	T	C	0.0094	160972255	3410	0.7929	0.1294	1.00501e-09	TRUE	reported	igd	0.0108908	37.5244
ebi-a-GCST90001469	CD62L- myeloid DC %DC	rs17438107	1	T	A	0.0919	162920561	3410	0.1995	0.04469	8.32492e-06	TRUE	reported	igd	0.00581005	19.9164
ebi-a-GCST90001469	CD62L- myeloid DC %DC	rs71632979	1	G	A	0.2447	161526397	3410	0.8232	0.02725	8.531e-178	TRUE	reported	igd	0.211122	912.059
ebi-a-GCST90001469	CD62L- myeloid DC %DC	rs71639910	1	A	G	0.0688	161937774	3410	0.4169	0.05126	5.85868e-16	TRUE	reported	igd	0.0190287	66.1077
ebi-a-GCST90001469	CD62L- myeloid DC %DC	rs10779896	2	T	A	0.0632	4613050	3410	-0.2427	0.05258	4.04297e-06	TRUE	reported	igd	0.00620925	21.2933
ebi-a-GCST90001469	CD62L- myeloid DC %DC	rs143586943	3	A	G	0.001	55606125	3410	-1.817	0.4068	8.18295e-06	TRUE	reported	igd	0.00581648	19.9385
ebi-a-GCST90001469	CD62L- myeloid DC %DC	rs16864449	3	G	A	0.0026	189220585	3410	-1.124	0.2398	2.83903e-06	TRUE	reported	igd	0.00640163	21.9573
ebi-a-GCST90001469	CD62L- myeloid DC %DC	rs17637703	3	G	A	0.2437	45440721	3410	0.1393	0.03014	3.94103e-06	TRUE	reported	igd	0.00622514	21.3482
ebi-a-GCST90001469	CD62L- myeloid DC %DC	rs530300575	4	G	A	0.0038	3387723	3410	-1.019	0.2169	2.733e-06	TRUE	reported	igd	0.00643092	22.0584
ebi-a-GCST90001469	CD62L- myeloid DC %DC	rs62300075	4	C	A	0.3707	43118540	3410	0.1382	0.02676	2.524e-07	TRUE	reported	igd	0.00776079	26.6556
ebi-a-GCST90001469	CD62L- myeloid DC %DC	rs75220521	6	G	T	0.0023	81660130	3410	1.34	0.289	3.67502e-06	TRUE	reported	igd	0.00626513	21.4862
ebi-a-GCST90001469	CD62L- myeloid DC %DC	rs3012723	9	C	T	0.9157	134645623	3410	0.2018	0.04542	9.14092e-06	TRUE	reported	igd	0.00575555	19.7285
ebi-a-GCST90001469	CD62L- myeloid DC %DC	rs181905377	9	T	C	0.0056	138681023	3410	-0.748	0.1684	9.20407e-06	TRUE	reported	igd	0.00575253	19.7181
ebi-a-GCST90001469	CD62L- myeloid DC %DC	rs149812305	11	C	T	0.0271	5480718	3410	-0.3397	0.07614	8.40795e-06	TRUE	reported	igd	0.00580341	19.8935
ebi-a-GCST90001469	CD62L- myeloid DC %DC	rs116910026	11	T	C	0.0512	19877912	3410	0.273	0.05712	1.82201e-06	TRUE	reported	igd	0.00665419	22.8294
ebi-a-GCST90001469	CD62L- myeloid DC %DC	rs7300606	12	C	T	0.7405	108719667	3410	-0.1337	0.02998	8.52393e-06	TRUE	reported	igd	0.00579855	19.8767
ebi-a-GCST90001469	CD62L- myeloid DC %DC	rs6492701	13	C	A	0.7111	95043651	3410	-0.1278	0.02853	7.75104e-06	TRUE	reported	igd	0.00585	20.0541
ebi-a-GCST90001469	CD62L- myeloid DC %DC	rs7148140	14	G	C	0.0682	88587741	3410	0.2287	0.05156	9.50802e-06	TRUE	reported	igd	0.00573659	19.6631
ebi-a-GCST90001469	CD62L- myeloid DC %DC	rs17780615	14	T	C	0.1226	73029609	3410	-0.1776	0.03958	7.44698e-06	TRUE	reported	igd	0.0058698	20.1224
ebi-a-GCST90001469	CD62L- myeloid DC %DC	rs72743439	15	T	C	0.0031	67410088	3410	1.099	0.2389	4.39602e-06	TRUE	reported	igd	0.00616768	21.1499
ebi-a-GCST90001469	CD62L- myeloid DC %DC	rs116473040	17	G	A	0.0198	80291652	3410	0.4063	0.09051	7.39997e-06	TRUE	reported	igd	0.00587472	20.1394
ebi-a-GCST90001469	CD62L- myeloid DC %DC	rs5767014	22	C	T	0.7776	48474288	3410	-0.1514	0.03046	6.94592e-07	TRUE	reported	igd	0.00719287	24.6909
ebi-a-GCST90001470	CD62L- plasmacytoid DC AC	rs4462104	1	C	T	0.2011	36975893	3374	-0.1397	0.03017	3.764e-06	TRUE	reported	igd	0.0063146	21.4282
ebi-a-GCST90001470	CD62L- plasmacytoid DC AC	rs12061996	1	G	A	0.0947	167814385	3374	-0.1861	0.04131	6.88906e-06	TRUE	reported	igd	0.00597906	20.2827
ebi-a-GCST90001470	CD62L- plasmacytoid DC AC	rs17224524	2	C	T	0.2945	182346146	3374	-0.129	0.02753	2.87098e-06	TRUE	reported	igd	0.00646554	21.9437
ebi-a-GCST90001470	CD62L- plasmacytoid DC AC	rs116054627	2	A	G	0.0413	51168498	3374	0.3356	0.06158	5.38505e-08	TRUE	reported	igd	0.00872596	29.6829
ebi-a-GCST90001470	CD62L- plasmacytoid DC AC	rs75472065	3	C	A	0.007	77076673	3374	0.6561	0.1466	7.89696e-06	TRUE	reported	igd	0.00590142	20.0177
ebi-a-GCST90001470	CD62L- plasmacytoid DC AC	rs4928176	3	A	G	0.525	98972835	3374	0.111	0.02436	5.425e-06	TRUE	reported	igd	0.0061162	20.7508
ebi-a-GCST90001470	CD62L- plasmacytoid DC AC	rs191779135	4	G	A	0.0865	82502357	3374	-0.2628	0.04325	1.376e-09	TRUE	reported	igd	0.0108245	36.8995
ebi-a-GCST90001470	CD62L- plasmacytoid DC AC	rs6535445	4	C	T	0.3435	84151427	3374	-0.2794	0.02525	5.62471e-28	TRUE	reported	igd	0.035019	122.369
ebi-a-GCST90001470	CD62L- plasmacytoid DC AC	rs1472757	5	C	T	0.6057	6455872	3374	-0.1252	0.02495	5.45306e-07	TRUE	reported	igd	0.00740787	25.1658
ebi-a-GCST90001470	CD62L- plasmacytoid DC AC	rs1391986	5	T	G	0.0061	52071311	3374	0.7317	0.1561	2.87402e-06	TRUE	reported	igd	0.00646988	21.9585
ebi-a-GCST90001470	CD62L- plasmacytoid DC AC	rs9502274	6	T	A	0.2024	566060	3374	-0.1362	0.03052	8.36604e-06	TRUE	reported	igd	0.00586792	19.9034
ebi-a-GCST90001470	CD62L- plasmacytoid DC AC	rs13201703	6	A	C	0.0508	22921471	3374	0.252	0.05616	7.45006e-06	TRUE	reported	igd	0.00593223	20.1228
ebi-a-GCST90001470	CD62L- plasmacytoid DC AC	rs9403901	6	A	G	0.1635	148286133	3374	-0.1501	0.03311	5.98205e-06	TRUE	reported	igd	0.00605425	20.5393
ebi-a-GCST90001470	CD62L- plasmacytoid DC AC	rs56374915	7	A	G	0.1119	115086436	3374	-0.1835	0.03892	2.52802e-06	TRUE	reported	igd	0.0065453	22.2162
ebi-a-GCST90001470	CD62L- plasmacytoid DC AC	rs72716416	8	T	C	0.0325	131993230	3374	0.3081	0.06925	8.87503e-06	TRUE	reported	igd	0.00583255	19.7827
ebi-a-GCST90001470	CD62L- plasmacytoid DC AC	rs118054784	8	A	G	0.0422	130658684	3374	0.2985	0.0621	1.59698e-06	TRUE	reported	igd	0.00680137	23.0913
ebi-a-GCST90001470	CD62L- plasmacytoid DC AC	rs116894787	10	C	G	0.0111	12240106	3374	0.5376	0.1152	3.18801e-06	TRUE	reported	igd	0.00641319	21.7649
ebi-a-GCST90001470	CD62L- plasmacytoid DC AC	rs7114664	11	C	T	0.1046	22793001	3374	0.1874	0.0397	2.44101e-06	TRUE	reported	igd	0.00656076	22.269
ebi-a-GCST90001470	CD62L- plasmacytoid DC AC	rs61936377	12	C	T	0.2503	63530291	3374	0.1364	0.02822	1.39601e-06	TRUE	reported	igd	0.00687659	23.3484
ebi-a-GCST90001470	CD62L- plasmacytoid DC AC	rs16957038	13	A	G	0.0022	100542252	3374	1.17	0.2465	2.15298e-06	TRUE	reported	igd	0.00663289	22.5154
ebi-a-GCST90001470	CD62L- plasmacytoid DC AC	rs170697	14	A	G	0.507	83856849	3374	0.1127	0.02415	3.16403e-06	TRUE	reported	igd	0.00641319	21.7649
ebi-a-GCST90001470	CD62L- plasmacytoid DC AC	rs9900969	17	T	G	0.2107	76194489	3374	0.1321	0.02954	8.00903e-06	TRUE	reported	igd	0.00589214	19.9861
ebi-a-GCST90001470	CD62L- plasmacytoid DC AC	rs11659751	18	A	T	0.0772	55736723	3374	0.209	0.04558	4.70804e-06	TRUE	reported	igd	0.006193	21.0129
ebi-a-GCST90001470	CD62L- plasmacytoid DC AC	rs150918748	22	T	C	0.004	43446390	3374	0.8677	0.1908	5.63197e-06	TRUE	reported	igd	0.00609233	20.6693
ebi-a-GCST90001471	CD62L- plasmacytoid DC %DC	rs4462104	1	C	T	0.2009	36975893	3410	-0.1401	0.03077	5.46097e-06	TRUE	reported	igd	0.00604275	20.7189
ebi-a-GCST90001471	CD62L- plasmacytoid DC %DC	rs55971447	1	T	C	0.2352	161515326	3410	-0.3011	0.02899	6.69885e-25	TRUE	reported	igd	0.0306651	107.813
ebi-a-GCST90001471	CD62L- plasmacytoid DC %DC	rs116054627	2	A	G	0.0411	51168498	3410	0.2959	0.063	2.73602e-06	TRUE	reported	igd	0.00642768	22.0472
ebi-a-GCST90001471	CD62L- plasmacytoid DC %DC	rs148594241	2	C	T	0.0324	236709624	3410	-0.3282	0.07246	6.11097e-06	TRUE	reported	igd	0.00598027	20.5034
ebi-a-GCST90001471	CD62L- plasmacytoid DC %DC	rs79976443	3	A	G	0.0462	78714454	3410	-0.2638	0.05899	7.96893e-06	TRUE	reported	igd	0.00583041	19.9866
ebi-a-GCST90001471	CD62L- plasmacytoid DC %DC	rs75472065	3	C	A	0.0072	77076673	3410	0.6724	0.1479	5.61694e-06	TRUE	reported	igd	0.00602477	20.6569
ebi-a-GCST90001471	CD62L- plasmacytoid DC %DC	rs62297340	4	A	C	0.1132	5407389	3410	0.1816	0.03899	3.30803e-06	TRUE	reported	igd	0.00632145	21.6806
ebi-a-GCST90001471	CD62L- plasmacytoid DC %DC	rs79659729	4	T	C	0.0456	84265416	3410	-0.2731	0.06127	8.53198e-06	TRUE	reported	igd	0.00579256	19.856
ebi-a-GCST90001471	CD62L- plasmacytoid DC %DC	rs6535445	4	C	T	0.344	84151427	3410	-0.3029	0.02564	1.34803e-31	TRUE	reported	igd	0.0393177	139.479
ebi-a-GCST90001471	CD62L- plasmacytoid DC %DC	rs191779135	4	G	A	0.0867	82502357	3410	-0.2664	0.04411	1.721e-09	TRUE	reported	igd	0.0105833	36.4535
ebi-a-GCST90001471	CD62L- plasmacytoid DC %DC	rs148863428	4	A	G	0.0029	107554477	3410	1.06	0.232	5.07002e-06	TRUE	reported	igd	0.00608458	20.8632
ebi-a-GCST90001471	CD62L- plasmacytoid DC %DC	rs1835019	5	T	C	0.7415	66583829	3410	0.1261	0.02791	6.43799e-06	TRUE	reported	igd	0.00595065	20.4012
ebi-a-GCST90001471	CD62L- plasmacytoid DC %DC	rs56374915	7	A	G	0.1116	115086436	3410	-0.1787	0.03964	6.77407e-06	TRUE	reported	igd	0.00592443	20.3108
ebi-a-GCST90001471	CD62L- plasmacytoid DC %DC	rs62495198	8	T	A	0.4751	13705385	3410	-0.1115	0.0251	9.15208e-06	TRUE	reported	igd	0.00575363	19.7218
ebi-a-GCST90001471	CD62L- plasmacytoid DC %DC	rs61859443	10	A	G	0.005	43792983	3410	0.7951	0.1781	8.28591e-06	TRUE	reported	igd	0.00581073	19.9187
ebi-a-GCST90001471	CD62L- plasmacytoid DC %DC	rs146839224	10	A	G	0.0025	131367364	3410	1.182	0.2447	1.41899e-06	TRUE	reported	igd	0.00679596	23.3191
ebi-a-GCST90001471	CD62L- plasmacytoid DC %DC	rs11000032	10	A	G	0.2843	73619601	3410	0.1292	0.02767	3.12802e-06	TRUE	reported	igd	0.00635308	21.7897
ebi-a-GCST90001471	CD62L- plasmacytoid DC %DC	rs182833362	16	A	G	0.0009	27972325	3410	1.949	0.408	1.86299e-06	TRUE	reported	igd	0.00664741	22.806
ebi-a-GCST90001471	CD62L- plasmacytoid DC %DC	rs8044705	16	C	T	0.4141	48914991	3410	0.1095	0.02473	9.80099e-06	TRUE	reported	igd	0.00571657	19.5941
ebi-a-GCST90001471	CD62L- plasmacytoid DC %DC	rs3827963	20	G	A	0.3408	20371744	3410	0.1206	0.02628	4.61902e-06	TRUE	reported	igd	0.00613784	21.0469
ebi-a-GCST90001472	CD62L- CD86+ myeloid DC AC	rs147678401	1	A	G	0.0437	161035780	3387	0.3417	0.06421	1.09901e-07	TRUE	reported	igd	0.00829189	28.3027
ebi-a-GCST90001472	CD62L- CD86+ myeloid DC AC	rs74341264	1	A	G	0.1219	161561151	3387	-0.4509	0.03985	3.71535e-29	TRUE	reported	igd	0.0364229	127.952
ebi-a-GCST90001472	CD62L- CD86+ myeloid DC AC	rs2788088	1	A	G	0.6884	2897093	3387	-0.1286	0.02736	2.711e-06	TRUE	reported	igd	0.00648054	22.0797
ebi-a-GCST90001472	CD62L- CD86+ myeloid DC AC	rs71639910	1	A	G	0.0686	161937774	3387	0.425	0.05195	3.95913e-16	TRUE	reported	igd	0.0193773	66.8883
ebi-a-GCST90001472	CD62L- CD86+ myeloid DC AC	rs61808511	1	G	T	0.1676	120116588	3387	0.1553	0.03474	8.03304e-06	TRUE	reported	igd	0.00586561	19.9722
ebi-a-GCST90001472	CD62L- CD86+ myeloid DC AC	rs113995133	1	A	G	0.0103	163485197	3387	-0.6066	0.1283	2.381e-06	TRUE	reported	igd	0.00655661	22.3406
ebi-a-GCST90001472	CD62L- CD86+ myeloid DC AC	rs71632979	1	G	A	0.2449	161526397	3387	0.9207	0.02691	1e-200	TRUE	reported	igd	0.256846	1169.91
ebi-a-GCST90001472	CD62L- CD86+ myeloid DC AC	rs6656063	1	T	C	0.2499	157964856	3387	0.1319	0.02958	8.53709e-06	TRUE	reported	igd	0.00583628	19.8718
ebi-a-GCST90001472	CD62L- CD86+ myeloid DC AC	rs77107932	1	C	A	0.0279	162042160	3387	-0.4223	0.08238	3.13098e-07	TRUE	reported	igd	0.00769887	26.2629
ebi-a-GCST90001472	CD62L- CD86+ myeloid DC AC	rs143140559	1	T	C	0.0094	160972255	3387	0.7645	0.1298	4.219e-09	TRUE	reported	igd	0.0101383	34.6696
ebi-a-GCST90001472	CD62L- CD86+ myeloid DC AC	rs10779896	2	T	A	0.0633	4613050	3387	-0.2434	0.0534	5.33605e-06	TRUE	reported	igd	0.0060966	20.7636
ebi-a-GCST90001472	CD62L- CD86+ myeloid DC AC	rs146507670	3	T	C	0.0136	172101731	3387	-0.4935	0.1095	6.80503e-06	TRUE	reported	igd	0.00596121	20.2997
ebi-a-GCST90001472	CD62L- CD86+ myeloid DC AC	rs162588	3	A	G	0.2046	364098	3387	-0.1544	0.03158	1.06101e-06	TRUE	reported	igd	0.00700811	23.8899
ebi-a-GCST90001472	CD62L- CD86+ myeloid DC AC	rs144101090	4	A	T	0.0186	60446347	3387	-0.4201	0.09454	9.12095e-06	TRUE	reported	igd	0.00579608	19.7341
ebi-a-GCST90001472	CD62L- CD86+ myeloid DC AC	rs112186537	6	T	C	0.0075	73397623	3387	-0.691	0.1441	1.69099e-06	TRUE	reported	igd	0.00674333	22.9811
ebi-a-GCST90001472	CD62L- CD86+ myeloid DC AC	rs117044176	7	A	G	0.0016	11604044	3387	-1.385	0.3101	8.27409e-06	TRUE	reported	igd	0.00585505	19.9361
ebi-a-GCST90001472	CD62L- CD86+ myeloid DC AC	rs117690664	8	A	C	0.0007	107693714	3387	-2.339	0.5107	4.80596e-06	TRUE	reported	igd	0.00615506	20.9639
ebi-a-GCST90001472	CD62L- CD86+ myeloid DC AC	rs62489014	8	T	C	0.0133	1144980	3387	-0.4885	0.11	9.18904e-06	TRUE	reported	igd	0.00578905	19.71
ebi-a-GCST90001472	CD62L- CD86+ myeloid DC AC	rs139956891	10	G	A	0.0616	127556162	3387	0.2686	0.05451	8.74601e-07	TRUE	reported	igd	0.00711774	24.2663
ebi-a-GCST90001472	CD62L- CD86+ myeloid DC AC	rs11830537	12	T	C	0.0371	48157703	3387	-0.3134	0.06979	7.35495e-06	TRUE	reported	igd	0.00591859	20.1537
ebi-a-GCST90001472	CD62L- CD86+ myeloid DC AC	rs135299	22	A	G	0.2166	48479731	3387	0.1435	0.03123	4.46396e-06	TRUE	reported	igd	0.00619506	21.101
ebi-a-GCST90001473	CD62L- CD86+ myeloid DC %DC	rs2788088	1	A	G	0.6886	2897093	3410	-0.1283	0.02719	2.488e-06	TRUE	reported	igd	0.00648715	22.2526
ebi-a-GCST90001473	CD62L- CD86+ myeloid DC %DC	rs147678401	1	A	G	0.0437	161035780	3410	0.3215	0.06383	4.97496e-07	TRUE	reported	igd	0.0073848	25.3546
ebi-a-GCST90001473	CD62L- CD86+ myeloid DC %DC	rs71639910	1	A	G	0.0688	161937774	3410	0.4245	0.05172	3.15864e-16	TRUE	reported	igd	0.0193726	67.3261
ebi-a-GCST90001473	CD62L- CD86+ myeloid DC %DC	rs113995133	1	A	G	0.0103	163485197	3410	-0.6516	0.1277	3.53997e-07	TRUE	reported	igd	0.00757744	26.0211
ebi-a-GCST90001473	CD62L- CD86+ myeloid DC %DC	rs6537835	1	A	G	0.8488	115108914	3410	-0.1706	0.03712	4.48002e-06	TRUE	reported	igd	0.0061561	21.11
ebi-a-GCST90001473	CD62L- CD86+ myeloid DC %DC	rs79078281	1	G	A	0.017	147922051	3410	0.5118	0.1119	4.99597e-06	TRUE	reported	igd	0.00609719	20.9067
ebi-a-GCST90001473	CD62L- CD86+ myeloid DC %DC	rs74341264	1	A	G	0.1218	161561151	3410	-0.4505	0.03971	2.65277e-29	TRUE	reported	igd	0.0363702	128.628
ebi-a-GCST90001473	CD62L- CD86+ myeloid DC %DC	rs71632979	1	G	A	0.2447	161526397	3410	0.929	0.0268	1e-200	TRUE	reported	igd	0.260561	1200.9
ebi-a-GCST90001473	CD62L- CD86+ myeloid DC %DC	rs77107932	1	C	A	0.028	162042160	3410	-0.4247	0.08194	2.30802e-07	TRUE	reported	igd	0.00781646	26.8484
ebi-a-GCST90001473	CD62L- CD86+ myeloid DC %DC	rs143140559	1	T	C	0.0094	160972255	3410	0.71	0.1289	3.879e-08	TRUE	reported	igd	0.0088188	30.3219
ebi-a-GCST90001473	CD62L- CD86+ myeloid DC %DC	rs10779896	2	T	A	0.0632	4613050	3410	-0.2429	0.05312	5.00299e-06	TRUE	reported	igd	0.00609438	20.897
ebi-a-GCST90001473	CD62L- CD86+ myeloid DC %DC	rs162588	3	A	G	0.2048	364098	3410	-0.1411	0.03136	7.09594e-06	TRUE	reported	igd	0.0059017	20.2324
ebi-a-GCST90001473	CD62L- CD86+ myeloid DC %DC	rs117690664	8	A	C	0.0007	107693714	3410	-2.506	0.5056	7.49394e-07	TRUE	reported	igd	0.0071528	24.5524
ebi-a-GCST90001473	CD62L- CD86+ myeloid DC %DC	rs144030104	8	T	C	0.0101	40841454	3410	0.5823	0.1299	7.55892e-06	TRUE	reported	igd	0.00585827	20.0826
ebi-a-GCST90001473	CD62L- CD86+ myeloid DC %DC	rs72659736	8	T	G	0.2557	60780923	3410	0.1382	0.03068	6.85394e-06	TRUE	reported	igd	0.00591527	20.2792
ebi-a-GCST90001473	CD62L- CD86+ myeloid DC %DC	rs139956891	10	G	A	0.0616	127556162	3410	0.244	0.0541	6.663e-06	TRUE	reported	igd	0.00592991	20.3297
ebi-a-GCST90001473	CD62L- CD86+ myeloid DC %DC	rs4761369	12	T	C	0.1861	77743499	3410	0.1553	0.03329	3.19198e-06	TRUE	reported	igd	0.00634159	21.7501
ebi-a-GCST90001473	CD62L- CD86+ myeloid DC %DC	rs113704374	12	G	C	0.0218	106818887	3410	0.4006	0.0901	9.03296e-06	TRUE	reported	igd	0.00576378	19.7568
ebi-a-GCST90001473	CD62L- CD86+ myeloid DC %DC	rs500809	20	A	G	0.5667	3013136	3410	0.1195	0.02597	4.37603e-06	TRUE	reported	igd	0.00617091	21.161
ebi-a-GCST90001473	CD62L- CD86+ myeloid DC %DC	rs5767014	22	C	T	0.7776	48474288	3410	-0.1396	0.03059	5.18096e-06	TRUE	reported	igd	0.00607034	20.8141
ebi-a-GCST90001474	Plasmacytoid DC %DC	rs10910893	1	T	G	0.0707	181160955	3410	-0.2262	0.04889	3.85798e-06	TRUE	reported	igd	0.0062384	21.3939
ebi-a-GCST90001474	Plasmacytoid DC %DC	rs143032729	1	G	A	0.0326	160353789	3410	-0.3966	0.07264	5.11105e-08	TRUE	reported	igd	0.00866601	29.792
ebi-a-GCST90001474	Plasmacytoid DC %DC	rs74341264	1	A	G	0.1218	161561151	3410	0.2502	0.03866	1.12001e-10	TRUE	reported	igd	0.0121337	41.8597
ebi-a-GCST90001474	Plasmacytoid DC %DC	rs56199187	1	T	C	0.2441	161520931	3410	-0.5887	0.02799	1.96517e-92	TRUE	reported	igd	0.11483	442.107
ebi-a-GCST90001474	Plasmacytoid DC %DC	rs7593638	2	C	A	0.4749	111876941	3410	0.1305	0.02526	2.52e-07	TRUE	reported	igd	0.0077663	26.6747
ebi-a-GCST90001474	Plasmacytoid DC %DC	rs2164210	2	C	T	0.3238	136580287	3410	0.1236	0.02777	8.76193e-06	TRUE	reported	igd	0.00577584	19.7984
ebi-a-GCST90001474	Plasmacytoid DC %DC	rs62234997	3	G	A	0.085	20754619	3410	0.2108	0.04552	3.77703e-06	TRUE	reported	igd	0.00624971	21.4329
ebi-a-GCST90001474	Plasmacytoid DC %DC	rs62272723	3	T	G	0.0501	151963160	3410	-0.2775	0.05854	2.21202e-06	TRUE	reported	igd	0.00654657	22.4577
ebi-a-GCST90001474	Plasmacytoid DC %DC	rs11715127	3	C	G	0.1276	384169	3410	0.1657	0.03607	4.48198e-06	TRUE	reported	igd	0.00615062	21.091
ebi-a-GCST90001474	Plasmacytoid DC %DC	rs7566	5	C	T	0.9029	179156449	3410	0.184	0.04158	9.99701e-06	TRUE	reported	igd	0.00570986	19.5709
ebi-a-GCST90001474	Plasmacytoid DC %DC	rs196051	6	G	A	0.3971	22056131	3410	-0.1221	0.02607	2.90503e-06	TRUE	reported	igd	0.00639161	21.9227
ebi-a-GCST90001474	Plasmacytoid DC %DC	rs876036	7	C	T	0.2645	50307710	3410	-0.1835	0.02885	2.25201e-10	TRUE	reported	igd	0.0117248	40.432
ebi-a-GCST90001474	Plasmacytoid DC %DC	rs78726632	7	C	G	0.0097	14195723	3410	0.6212	0.1274	1.14101e-06	TRUE	reported	igd	0.00692392	23.7612
ebi-a-GCST90001474	Plasmacytoid DC %DC	rs4398989	9	A	G	0.0422	110238601	3410	-0.2853	0.06219	4.65897e-06	TRUE	reported	igd	0.00613389	21.0333
ebi-a-GCST90001474	Plasmacytoid DC %DC	rs10759202	9	A	G	0.0477	99462625	3410	-0.2618	0.05913	9.85099e-06	TRUE	reported	igd	0.00571583	19.5915
ebi-a-GCST90001474	Plasmacytoid DC %DC	rs4752481	10	T	G	0.4535	122700529	3410	-0.1258	0.0253	6.93107e-07	TRUE	reported	igd	0.00719827	24.7096
ebi-a-GCST90001474	Plasmacytoid DC %DC	rs79053113	10	T	C	0.0009	133341271	3410	-1.939	0.4161	3.264e-06	TRUE	reported	igd	0.00632775	21.7023
ebi-a-GCST90001474	Plasmacytoid DC %DC	rs607867	11	C	G	0.0048	107542351	3410	-0.868	0.1904	5.31496e-06	TRUE	reported	igd	0.00605776	20.7707
ebi-a-GCST90001474	Plasmacytoid DC %DC	rs75812106	11	T	C	0.007	108509865	3410	0.679	0.1509	7.04596e-06	TRUE	reported	igd	0.0059025	20.2351
ebi-a-GCST90001474	Plasmacytoid DC %DC	rs28595889	12	T	A	0.677	61698548	3410	0.1222	0.02739	8.31802e-06	TRUE	reported	igd	0.00580332	19.8931
ebi-a-GCST90001474	Plasmacytoid DC %DC	rs10735429	12	G	A	0.7411	108726677	3410	0.1338	0.02924	4.91802e-06	TRUE	reported	igd	0.00610302	20.9268
ebi-a-GCST90001474	Plasmacytoid DC %DC	rs73180904	13	T	C	0.0842	44765322	3410	-0.2075	0.04577	5.99501e-06	TRUE	reported	igd	0.00599115	20.5409
ebi-a-GCST90001474	Plasmacytoid DC %DC	rs690924	15	T	C	0.0264	50067248	3410	0.3577	0.07936	6.77798e-06	TRUE	reported	igd	0.00592244	20.3039
ebi-a-GCST90001474	Plasmacytoid DC %DC	rs12951038	17	T	C	0.0745	77544550	3410	0.2104	0.04683	7.24303e-06	TRUE	reported	igd	0.00588472	20.1738
ebi-a-GCST90001474	Plasmacytoid DC %DC	rs203393	20	A	G	0.5792	56242563	3410	-0.1217	0.02505	1.23501e-06	TRUE	reported	igd	0.0068741	23.5891
ebi-a-GCST90001475	HLA DR++ monocyte %monocyte	rs76950373	1	C	T	0.1367	70942862	3595	0.1622	0.0366	9.5971e-06	TRUE	reported	igd	0.00543344	19.629
ebi-a-GCST90001475	HLA DR++ monocyte %monocyte	rs9439731	1	C	T	0.3644	19059471	3595	-0.1231	0.02626	2.85102e-06	TRUE	reported	igd	0.00607549	21.9627
ebi-a-GCST90001475	HLA DR++ monocyte %monocyte	rs7538058	1	G	T	0.7944	166381821	3595	0.1374	0.03081	8.531e-06	TRUE	reported	igd	0.00550168	19.8769
ebi-a-GCST90001475	HLA DR++ monocyte %monocyte	rs116670542	2	A	G	0.0008	217877436	3595	-1.812	0.3917	3.84601e-06	TRUE	reported	igd	0.00591743	21.3879
ebi-a-GCST90001475	HLA DR++ monocyte %monocyte	rs187260865	2	T	C	0.0185	106940570	3595	-0.5052	0.09405	8.30902e-08	TRUE	reported	igd	0.0079623	28.8382
ebi-a-GCST90001475	HLA DR++ monocyte %monocyte	rs17023874	2	T	C	0.0421	39734023	3595	-0.2782	0.06213	7.74694e-06	TRUE	reported	igd	0.00554622	20.0387
ebi-a-GCST90001475	HLA DR++ monocyte %monocyte	rs7624992	3	T	C	0.1139	3233271	3595	-0.1735	0.03914	9.56908e-06	TRUE	reported	igd	0.00543615	19.6388
ebi-a-GCST90001475	HLA DR++ monocyte %monocyte	rs2878953	3	T	C	0.0771	180110875	3595	0.2039	0.04605	9.82992e-06	TRUE	reported	igd	0.00542393	19.5945
ebi-a-GCST90001475	HLA DR++ monocyte %monocyte	rs62395272	6	T	C	0.2819	31394424	3595	-0.2295	0.03657	3.90598e-10	TRUE	reported	igd	0.0108364	39.3617
ebi-a-GCST90001475	HLA DR++ monocyte %monocyte	rs9271281	6	T	C	0.5808	32581059	3595	-0.3029	0.03046	5.37155e-23	TRUE	reported	igd	0.0267704	98.8319
ebi-a-GCST90001475	HLA DR++ monocyte %monocyte	rs9271768	6	G	A	0.4356	32594188	3595	-0.2475	0.03213	1.68384e-14	TRUE	reported	igd	0.0162375	59.3044
ebi-a-GCST90001475	HLA DR++ monocyte %monocyte	rs9296042	6	T	C	0.5013	32736005	3595	-0.1923	0.02928	5.86138e-11	TRUE	reported	igd	0.011856	43.1097
ebi-a-GCST90001475	HLA DR++ monocyte %monocyte	rs9469094	6	C	G	0.0861	32223191	3595	0.3326	0.05164	1.35101e-10	TRUE	reported	igd	0.0114075	41.4601
ebi-a-GCST90001475	HLA DR++ monocyte %monocyte	rs116322630	6	T	C	0.0633	15221128	3595	0.2678	0.05377	6.63804e-07	TRUE	reported	igd	0.00685261	24.7913
ebi-a-GCST90001475	HLA DR++ monocyte %monocyte	rs2090888	6	T	A	0.6394	109646216	3595	0.1173	0.02647	9.67208e-06	TRUE	reported	igd	0.0054328	19.6267
ebi-a-GCST90001475	HLA DR++ monocyte %monocyte	rs2113347	8	C	G	0.2826	3175873	3595	-0.1283	0.02784	4.20397e-06	TRUE	reported	igd	0.00587297	21.2262
ebi-a-GCST90001475	HLA DR++ monocyte %monocyte	rs61835728	10	T	C	0.0103	10550265	3595	-0.5588	0.1253	8.39093e-06	TRUE	reported	igd	0.00550194	19.8778
ebi-a-GCST90001475	HLA DR++ monocyte %monocyte	rs150066324	12	T	A	0.0129	51947803	3595	0.5024	0.1131	9.25699e-06	TRUE	reported	igd	0.00545881	19.7212
ebi-a-GCST90001475	HLA DR++ monocyte %monocyte	rs7953257	12	T	A	0.531	112684221	3595	-0.1366	0.02719	5.34995e-07	TRUE	reported	igd	0.00697181	25.2256
ebi-a-GCST90001475	HLA DR++ monocyte %monocyte	rs12436392	14	C	T	0.9897	81293101	3595	0.5761	0.123	2.943e-06	TRUE	reported	igd	0.00606519	21.9252
ebi-a-GCST90001475	HLA DR++ monocyte %monocyte	rs62083470	18	C	T	0.1305	35262843	3595	-0.1742	0.03706	2.68201e-06	TRUE	reported	igd	0.00610837	22.0823
ebi-a-GCST90001475	HLA DR++ monocyte %monocyte	rs10410907	19	T	C	0.1067	41033109	3595	0.1843	0.04055	5.65405e-06	TRUE	reported	igd	0.00571323	20.6456
ebi-a-GCST90001475	HLA DR++ monocyte %monocyte	rs6010756	20	C	A	0.0243	61265397	3595	-0.3757	0.07989	2.67202e-06	TRUE	reported	igd	0.00611414	22.1032
ebi-a-GCST90001476	HLA DR++ monocyte %leukocyte	rs9439732	1	T	A	0.4732	19059473	3595	-0.1324	0.02523	1.62401e-07	TRUE	reported	igd	0.00760201	27.5233
ebi-a-GCST90001476	HLA DR++ monocyte %leukocyte	rs35478452	1	C	G	0.0065	248035843	3595	-0.7033	0.1514	3.51504e-06	TRUE	reported	igd	0.00596666	21.5669
ebi-a-GCST90001476	HLA DR++ monocyte %leukocyte	rs115589615	2	T	C	0.0175	106954936	3595	-0.4683	0.09513	8.93203e-07	TRUE	reported	igd	0.00669571	24.2199
ebi-a-GCST90001476	HLA DR++ monocyte %leukocyte	rs9271768	6	G	A	0.4356	32594188	3595	-0.2168	0.03267	3.71878e-11	TRUE	reported	igd	0.0121013	44.0128
ebi-a-GCST90001476	HLA DR++ monocyte %leukocyte	rs62395272	6	T	C	0.2819	31394424	3595	-0.1829	0.03742	1.06999e-06	TRUE	reported	igd	0.00660153	23.8769
ebi-a-GCST90001476	HLA DR++ monocyte %leukocyte	rs9270591	6	T	C	0.5793	32561424	3595	-0.2715	0.03137	7.43875e-18	TRUE	reported	igd	0.0204106	74.8633
ebi-a-GCST90001476	HLA DR++ monocyte %leukocyte	rs9296042	6	T	C	0.5013	32736005	3595	-0.1611	0.02972	6.34498e-08	TRUE	reported	igd	0.00810699	29.3665
ebi-a-GCST90001476	HLA DR++ monocyte %leukocyte	rs76115039	21	A	T	0.0017	34394714	3595	1.447	0.3206	6.63804e-06	TRUE	reported	igd	0.00563452	20.3596
ebi-a-GCST90001476	HLA DR++ monocyte %leukocyte	rs9615878	22	A	G	0.1097	48806386	3595	0.1791	0.04031	9.19602e-06	TRUE	reported	igd	0.0054612	19.7299
ebi-a-GCST90001477	HLA DR++ monocyte AC	rs12410580	1	A	G	0.0482	160126020	3579	0.2562	0.05738	8.27199e-06	TRUE	reported	igd	0.0055394	19.9248
ebi-a-GCST90001477	HLA DR++ monocyte AC	rs10753675	1	T	C	0.5617	165314847	3579	0.1115	0.0249	7.80998e-06	TRUE	reported	igd	0.00557138	20.0405
ebi-a-GCST90001477	HLA DR++ monocyte AC	rs115589615	2	T	C	0.0176	106954936	3579	-0.4684	0.09367	5.98494e-07	TRUE	reported	igd	0.00693821	24.9914
ebi-a-GCST90001477	HLA DR++ monocyte AC	rs138955284	3	T	G	0.0047	154844527	3579	-0.9382	0.1848	4.02504e-07	TRUE	reported	igd	0.00715005	25.7599
ebi-a-GCST90001477	HLA DR++ monocyte AC	rs114141703	3	A	C	0.025	197226213	3579	0.3833	0.08005	1.74699e-06	TRUE	reported	igd	0.00636532	22.9146
ebi-a-GCST90001477	HLA DR++ monocyte AC	rs74827437	4	G	A	0.1018	109128418	3579	0.1903	0.04129	4.20504e-06	TRUE	reported	igd	0.00590006	21.2298
ebi-a-GCST90001477	HLA DR++ monocyte AC	rs12659610	5	A	G	0.0043	65872759	3579	0.8519	0.1886	6.47799e-06	TRUE	reported	igd	0.00566844	20.3916
ebi-a-GCST90001477	HLA DR++ monocyte AC	rs73576356	6	T	A	0.0379	147436169	3579	-0.2957	0.06466	4.98001e-06	TRUE	reported	igd	0.00580951	20.902
ebi-a-GCST90001477	HLA DR++ monocyte AC	rs9272459	6	A	G	0.5423	32605578	3579	-0.1649	0.02958	2.66397e-08	TRUE	reported	igd	0.00860852	31.0601
ebi-a-GCST90001477	HLA DR++ monocyte AC	rs62395272	6	T	C	0.2812	31394424	3579	-0.1767	0.0353	5.79402e-07	TRUE	reported	igd	0.00695236	25.0427
ebi-a-GCST90001477	HLA DR++ monocyte AC	rs9275271	6	C	T	0.6292	32662533	3579	0.2356	0.03057	1.67494e-14	TRUE	reported	igd	0.0163249	59.3631
ebi-a-GCST90001477	HLA DR++ monocyte AC	rs112700313	6	T	C	0.0022	127699589	3579	-1.116	0.2489	7.59399e-06	TRUE	reported	igd	0.00558579	20.0926
ebi-a-GCST90001477	HLA DR++ monocyte AC	rs28610544	7	T	C	0.1692	106771703	3579	0.1685	0.03275	2.831e-07	TRUE	reported	igd	0.00734201	26.4566
ebi-a-GCST90001477	HLA DR++ monocyte AC	rs117433119	7	C	A	0.0022	45664941	3579	1.226	0.269	5.30799e-06	TRUE	reported	igd	0.00577034	20.7603
ebi-a-GCST90001477	HLA DR++ monocyte AC	rs16901587	8	A	G	0.202	127636944	3579	-0.1396	0.03069	5.61798e-06	TRUE	reported	igd	0.00574794	20.6792
ebi-a-GCST90001477	HLA DR++ monocyte AC	rs35842632	9	T	G	0.2923	25608163	3579	0.1193	0.02672	8.22792e-06	TRUE	reported	igd	0.00553903	19.9235
ebi-a-GCST90001477	HLA DR++ monocyte AC	rs4244738	9	G	A	0.9719	66536402	3579	0.3959	0.08798	6.99906e-06	TRUE	reported	igd	0.00562589	20.2377
ebi-a-GCST90001477	HLA DR++ monocyte AC	rs7310615	12	G	C	0.5222	111865049	3579	-0.1431	0.02641	6.40398e-08	TRUE	reported	igd	0.00813641	29.3427
ebi-a-GCST90001477	HLA DR++ monocyte AC	rs11169475	12	A	G	0.0296	50914563	3579	-0.3396	0.07329	3.71604e-06	TRUE	reported	igd	0.0059633	21.4587
ebi-a-GCST90001477	HLA DR++ monocyte AC	rs111801150	13	G	A	0.0013	114508277	3579	-1.644	0.3396	1.33999e-06	TRUE	reported	igd	0.00650537	23.4221
ebi-a-GCST90001477	HLA DR++ monocyte AC	rs55952218	16	A	G	0.0807	73388512	3579	0.2123	0.04485	2.28402e-06	TRUE	reported	igd	0.00622161	22.394
ebi-a-GCST90001477	HLA DR++ monocyte AC	rs183181627	16	C	A	0.001	69003214	3579	-1.803	0.3795	2.10902e-06	TRUE	reported	igd	0.00626723	22.5593
ebi-a-GCST90001477	HLA DR++ monocyte AC	rs34795364	17	C	G	0.0011	34011303	3579	-1.754	0.3818	4.489e-06	TRUE	reported	igd	0.00586236	21.0933
ebi-a-GCST90001477	HLA DR++ monocyte AC	rs139181645	17	G	C	0.0451	76469857	3579	-0.2801	0.05887	2.03301e-06	TRUE	reported	igd	0.00628547	22.6254
ebi-a-GCST90001477	HLA DR++ monocyte AC	rs61289229	19	T	C	0.1133	46392004	3579	0.1874	0.03947	2.14902e-06	TRUE	reported	igd	0.00625916	22.5301
ebi-a-GCST90001477	HLA DR++ monocyte AC	rs5995959	22	T	C	0.0323	22750190	3579	-0.3484	0.07506	3.58798e-06	TRUE	reported	igd	0.00598372	21.5326
ebi-a-GCST90001478	CD4 Treg %CD4	rs181741769	1	C	T	0.002	26999658	3437	1.241	0.2679	3.73603e-06	TRUE	reported	igd	0.00620463	21.446
ebi-a-GCST90001478	CD4 Treg %CD4	rs13410035	2	T	C	0.0346	161139489	3437	-0.3267	0.06743	1.322e-06	TRUE	reported	igd	0.00678354	23.4606
ebi-a-GCST90001478	CD4 Treg %CD4	rs17009374	2	T	C	0.0103	30532493	3437	0.5648	0.1239	5.34097e-06	TRUE	reported	igd	0.00600965	20.768
ebi-a-GCST90001478	CD4 Treg %CD4	rs4685760	3	C	G	0.4693	4602747	3437	-0.1117	0.02502	8.30195e-06	TRUE	reported	igd	0.00576555	19.9195
ebi-a-GCST90001478	CD4 Treg %CD4	rs12186662	5	G	A	0.6123	90356197	3437	-0.1134	0.0254	8.30692e-06	TRUE	reported	igd	0.00576591	19.9208
ebi-a-GCST90001478	CD4 Treg %CD4	rs77142596	6	T	C	0.0371	163753664	3437	-0.307	0.06687	4.57804e-06	TRUE	reported	igd	0.00609508	21.065
ebi-a-GCST90001478	CD4 Treg %CD4	rs2187822	6	C	A	0.3251	32449726	3437	-0.1531	0.03337	4.65704e-06	TRUE	reported	igd	0.00608705	21.0371
ebi-a-GCST90001478	CD4 Treg %CD4	rs191172032	7	A	G	0.0253	148149143	3437	0.3869	0.0825	2.83302e-06	TRUE	reported	igd	0.00635828	21.9805
ebi-a-GCST90001478	CD4 Treg %CD4	rs77615103	7	A	C	0.1484	37406370	3437	0.1876	0.03743	5.62199e-07	TRUE	reported	igd	0.00725578	25.1058
ebi-a-GCST90001478	CD4 Treg %CD4	rs138899232	8	T	G	0.112	10768753	3437	0.1934	0.04306	7.26708e-06	TRUE	reported	igd	0.00583504	20.161
ebi-a-GCST90001478	CD4 Treg %CD4	rs1571025	10	G	A	0.1766	6134869	3437	0.2422	0.0339	1.10892e-12	TRUE	reported	igd	0.0146341	51.0148
ebi-a-GCST90001478	CD4 Treg %CD4	rs6602392	10	A	C	0.1155	6078079	3437	0.2173	0.03926	3.33703e-08	TRUE	reported	igd	0.00883457	30.6172
ebi-a-GCST90001478	CD4 Treg %CD4	rs73018933	11	A	G	0.1785	128174781	3437	-0.1478	0.03295	7.56206e-06	TRUE	reported	igd	0.00582001	20.1088
ebi-a-GCST90001478	CD4 Treg %CD4	rs77071786	12	C	G	0.0598	23501010	3437	-0.2858	0.05432	1.51901e-07	TRUE	reported	igd	0.0079899	27.6664
ebi-a-GCST90001478	CD4 Treg %CD4	rs149595513	14	T	C	0.0031	56535269	3437	1.04	0.227	4.78597e-06	TRUE	reported	igd	0.00607004	20.9779
ebi-a-GCST90001478	CD4 Treg %CD4	rs146090095	14	T	A	0.0708	25035095	3437	-0.2227	0.04891	5.48302e-06	TRUE	reported	igd	0.00599589	20.7201
ebi-a-GCST90001478	CD4 Treg %CD4	rs79028902	16	T	C	0.1251	84427121	3437	-0.1713	0.03867	9.77192e-06	TRUE	reported	igd	0.00567694	19.6116
ebi-a-GCST90001478	CD4 Treg %CD4	rs72821912	17	T	C	0.045	30183388	3437	0.2845	0.06114	3.38197e-06	TRUE	reported	igd	0.00626047	21.6402
ebi-a-GCST90001478	CD4 Treg %CD4	rs2909902	19	A	T	0.2784	47667326	3437	-0.1357	0.02779	1.08101e-06	TRUE	reported	igd	0.0068897	23.8303
ebi-a-GCST90001478	CD4 Treg %CD4	rs6016476	20	G	A	0.3688	39570656	3437	0.1213	0.02643	4.56604e-06	TRUE	reported	igd	0.00609108	21.0511
ebi-a-GCST90001479	CD4 Treg %T cell	rs79327855	3	T	C	0.0009	144158111	3437	-1.849	0.3895	2.14798e-06	TRUE	reported	igd	0.0065139	22.522
ebi-a-GCST90001479	CD4 Treg %T cell	rs76239041	5	A	G	0.0412	153002618	3437	0.3211	0.06468	7.21805e-07	TRUE	reported	igd	0.00711964	24.6313
ebi-a-GCST90001479	CD4 Treg %T cell	rs219948	6	A	G	0.262	12155899	3437	0.1335	0.02947	6.10506e-06	TRUE	reported	igd	0.00593523	20.5092
ebi-a-GCST90001479	CD4 Treg %T cell	rs2975007	6	T	G	0.4342	29902327	3437	-0.1628	0.0337	1.42099e-06	TRUE	reported	igd	0.0067442	23.3236
ebi-a-GCST90001479	CD4 Treg %T cell	rs971864	6	T	C	0.4588	164597687	3437	0.1181	0.02572	4.56499e-06	TRUE	reported	igd	0.00609709	21.072
ebi-a-GCST90001479	CD4 Treg %T cell	rs115707165	7	T	C	0.0033	81108132	3437	-1.047	0.2348	8.49298e-06	TRUE	reported	igd	0.00575191	19.8721
ebi-a-GCST90001479	CD4 Treg %T cell	rs28445004	8	C	T	0.0148	34560021	3437	0.46	0.1039	9.87302e-06	TRUE	reported	igd	0.00567068	19.5899
ebi-a-GCST90001479	CD4 Treg %T cell	rs6602392	10	A	C	0.1155	6078079	3437	0.1917	0.04025	1.992e-06	TRUE	reported	igd	0.00655656	22.6704
ebi-a-GCST90001479	CD4 Treg %T cell	rs1571025	10	G	A	0.1766	6134869	3437	0.2054	0.03486	4.16898e-09	TRUE	reported	igd	0.01	34.6971
[truncated: 16,622 more rows]

## Sheet: Table S2
id.exposure	exposure	SNP	chr.exposure	pos.exposure	effect_allele.exposure	other_allele.exposure	eaf.exposure	beta.exposure	se.exposure	pval.exposure	samplesize.exposure	data_source.exposure	R2	F
GCST90199621	Carnitine levels	rs7537155	1	18880127	A	G	0.199113	-0.0900652	0.019229	2.81588e-06	8192	textfile	0.00267085	21.9328
GCST90199621	Carnitine levels	rs78562549	2	36068755	T	G	0.00740514	0.394897	0.0881915	7.54445e-06	8192	textfile	0.00244153	20.0451
GCST90199621	Carnitine levels	rs4254516	2	112944230	C	G	0.455659	-0.0700485	0.0152171	4.15883e-06	8192	textfile	0.00258001	21.185
GCST90199621	Carnitine levels	rs12692101	2	129893296	T	A	0.444305	-0.0812856	0.0159379	3.3939e-07	8192	textfile	0.00316518	26.0051
GCST90199621	Carnitine levels	rs13026148	2	214649844	A	G	0.378223	-0.0706059	0.0158653	8.57356e-06	8192	textfile	0.00241183	19.8006
GCST90199621	Carnitine levels	rs73025372	3	15272857	G	A	0.0515375	0.157569	0.0346167	5.31831e-06	8192	textfile	0.0025228	20.714
GCST90199621	Carnitine levels	rs115168226	4	39615371	G	A	0.00618191	-0.446554	0.097039	4.18852e-06	8192	textfile	0.00257836	21.1714
GCST90199621	Carnitine levels	rs10006723	4	101752577	T	G	0.052858	0.170956	0.0345341	7.40711e-07	8192	textfile	0.00298253	24.5
GCST90199621	Carnitine levels	rs1511808	4	188424754	T	C	0.615503	-0.0697692	0.0157378	9.28299e-06	8192	textfile	0.00239336	19.6487
GCST90199621	Carnitine levels	rs7705826	5	132396764	G	T	0.833702	0.199276	0.0204928	2.37787e-22	8192	textfile	0.0114112	94.5369
GCST90199621	Carnitine levels	rs149235996	5	151340348	G	A	0.0120372	-0.56909	0.0700396	4.46387e-16	8192	textfile	0.00799464	66.0037
GCST90199621	Carnitine levels	rs72836546	6	14093088	T	C	0.23482	-0.0906795	0.0180707	5.22043e-07	8192	textfile	0.0030644	25.1746
GCST90199621	Carnitine levels	rs112819917	6	58310440	A	G	0.00817656	-0.438422	0.0855532	2.98241e-07	8192	textfile	0.00319545	26.2546
GCST90199621	Carnitine levels	rs13247874	7	73596112	T	C	0.190234	-0.103668	0.0195859	1.20324e-07	8192	textfile	0.00340824	28.0089
GCST90199621	Carnitine levels	rs78428648	8	115036848	A	G	0.0377174	0.179162	0.0400467	7.68304e-06	8192	textfile	0.0024373	20.0102
GCST90199621	Carnitine levels	rs79717472	9	120853883	G	A	0.0280471	-0.218081	0.0461728	2.32235e-06	8192	textfile	0.00271577	22.3027
GCST90199621	Carnitine levels	rs76187828	10	33762953	G	A	0.0930578	-0.117619	0.0264472	8.69448e-06	8192	textfile	0.00240856	19.7738
GCST90199621	Carnitine levels	rs10900223	10	45526183	C	T	0.250122	-0.105448	0.0176162	2.15271e-09	8192	textfile	0.00435479	35.8217
GCST90199621	Carnitine levels	rs10826332	10	59620508	A	T	0.0770596	-0.142187	0.0286481	6.9336e-07	8192	textfile	0.00299802	24.6276
GCST90199621	Carnitine levels	rs1171617	10	59707424	T	G	0.770118	0.443332	0.0179927	4.75726e-134	8192	textfile	0.0689965	606.959
GCST90199621	Carnitine levels	rs138190991	10	59984318	A	T	0.0301671	-0.212246	0.0448917	2.26798e-06	8192	textfile	0.00272128	22.3481
GCST90199621	Carnitine levels	rs55775057	11	20146362	A	G	0.150493	-0.0960378	0.0215564	8.38207e-06	8192	textfile	0.00241708	19.8438
GCST90199621	Carnitine levels	rs2512510	11	80402523	A	G	0.216759	-0.0870239	0.0186419	3.03877e-06	8192	textfile	0.0026531	21.7867
GCST90199621	Carnitine levels	rs76638161	11	109223591	T	C	0.0318954	0.192728	0.0434891	9.35172e-06	8192	textfile	0.00239166	19.6346
GCST90199621	Carnitine levels	rs2625939	12	94623634	T	C	0.228206	0.0859678	0.0183528	2.81073e-06	8192	textfile	0.00267126	21.9362
GCST90199621	Carnitine levels	rs1765260	15	79574005	A	G	0.153343	-0.0999797	0.0211507	2.27832e-06	8192	textfile	0.0027202	22.3392
GCST90199621	Carnitine levels	rs11871125	17	19529080	T	C	0.394949	0.072665	0.0157893	4.1814e-06	8192	textfile	0.00257878	21.1748
GCST90199621	Carnitine levels	rs73006619	19	20498107	C	A	0.0466597	-0.168203	0.0368665	5.05538e-06	8192	textfile	0.00253461	20.8112
GCST90199622	Benzoate levels	rs72638543	1	6935462	T	C	0.0417238	0.185887	0.0404404	4.29519e-06	7306	textfile	0.00288359	21.1226
GCST90199622	Benzoate levels	rs9943251	1	151944639	A	G	0.315014	0.0830144	0.0176575	2.58422e-06	7306	textfile	0.00301618	22.0968
GCST90199622	Benzoate levels	rs149187032	2	96874928	A	G	0.0116664	-0.341939	0.0762734	7.3576e-06	7306	textfile	0.00274333	20.0924
GCST90199622	Benzoate levels	rs186382517	2	127497198	C	T	0.00144389	1.05299	0.215383	1.01397e-06	7306	textfile	0.00326083	23.895
GCST90199622	Benzoate levels	rs141054369	2	198163971	T	C	0.00796594	-0.413333	0.0922709	7.47975e-06	7306	textfile	0.00273905	20.061
GCST90199622	Benzoate levels	rs62192967	2	241587764	T	A	0.0543493	-0.163284	0.0362749	6.7542e-06	7306	textfile	0.00276562	20.2561
GCST90199622	Benzoate levels	rs113989462	3	10119238	G	C	0.0159655	0.298062	0.0656385	5.5997e-06	7306	textfile	0.00281444	20.6147
GCST90199622	Benzoate levels	rs9863931	3	65029103	T	C	0.132697	-0.108363	0.0240017	6.33735e-06	7306	textfile	0.0027822	20.3779
GCST90199622	Benzoate levels	rs149023824	4	124909398	G	A	0.00253668	0.721556	0.162488	8.96732e-06	7306	textfile	0.00269183	19.7142
GCST90199622	Benzoate levels	rs11749139	5	76692142	G	T	0.0382593	-0.191343	0.0427947	7.77842e-06	7306	textfile	0.00272884	19.986
GCST90199622	Benzoate levels	rs73801273	5	167537696	T	C	0.0261245	0.243319	0.0511669	1.98052e-06	7306	textfile	0.00308569	22.6076
GCST90199622	Benzoate levels	rs117191976	8	7071429	T	G	0.00442784	0.561037	0.121863	4.14808e-06	7306	textfile	0.00289269	21.1895
GCST90199622	Benzoate levels	rs6468762	8	101217958	A	G	0.0144798	0.319567	0.068531	3.1148e-06	7306	textfile	0.00296742	21.7386
GCST90199622	Benzoate levels	rs11166865	8	138955456	A	C	0.700507	-0.0846751	0.018635	5.52263e-06	7306	textfile	0.00281804	20.6411
GCST90199622	Benzoate levels	rs181702052	11	133125620	C	G	0.00337001	0.703091	0.141266	6.455e-07	7306	textfile	0.00337908	24.7645
GCST90199622	Benzoate levels	rs533126002	13	103265932	C	T	0.00384615	0.600846	0.132243	5.53254e-06	7306	textfile	0.00281758	20.6377
GCST90199622	Benzoate levels	rs2749463	14	49018533	C	G	0.844828	-0.10725	0.022653	2.19626e-06	7306	textfile	0.00305867	22.4091
GCST90199622	Benzoate levels	rs11625375	14	85809056	T	C	0.965631	-0.204178	0.045214	6.30756e-06	7306	textfile	0.00278344	20.387
GCST90199622	Benzoate levels	rs11070230	15	39725132	G	A	0.971915	-0.230238	0.0500968	4.30982e-06	7306	textfile	0.00288271	21.1162
GCST90199622	Benzoate levels	rs62209511	21	23369148	T	C	0.0387693	-0.194544	0.0425626	4.85941e-06	7306	textfile	0.00285141	20.8863
GCST90199623	Maltotriose levels	rs7525374	1	4693997	G	A	0.525656	0.0950368	0.0212325	7.60482e-06	4641	textfile	0.00429832	20.026
GCST90199623	Maltotriose levels	rs72670481	1	68255458	T	C	0.0444222	-0.287487	0.0506395	1.36972e-08	4641	textfile	0.00689669	32.2159
GCST90199623	Maltotriose levels	rs79441497	2	139973386	G	A	0.0274713	0.282649	0.0627987	6.76728e-06	4641	textfile	0.00434601	20.2491
GCST90199623	Maltotriose levels	rs147666382	2	209703171	A	G	0.0362508	-0.2699	0.0550729	9.54593e-07	4641	textfile	0.00514845	24.0073
GCST90199623	Maltotriose levels	rs113410972	3	134325888	A	G	0.135389	0.141264	0.0309121	4.88054e-06	4641	textfile	0.00447965	20.8746
GCST90199623	Maltotriose levels	rs9855944	3	141700065	A	G	0.360843	0.0992769	0.0216311	4.44236e-06	4641	textfile	0.00451815	21.0548
GCST90199623	Maltotriose levels	rs62317587	4	58402103	C	A	0.0101798	-0.475907	0.103471	4.23694e-06	4641	textfile	0.00453754	21.1456
GCST90199623	Maltotriose levels	rs75049736	5	66323556	G	A	0.0334302	-0.274871	0.0590191	3.20362e-06	4641	textfile	0.00465196	21.6813
GCST90199623	Maltotriose levels	rs117257402	7	83782516	T	C	0.00954654	0.523098	0.106839	9.77447e-07	4641	textfile	0.00513875	23.9618
GCST90199623	Maltotriose levels	rs150215008	8	99994779	T	C	0.044205	-0.229438	0.0505115	5.56468e-06	4641	textfile	0.00442601	20.6235
GCST90199623	Maltotriose levels	rs150000891	9	1931505	T	G	0.0219792	-0.322444	0.0705527	4.87109e-06	4641	textfile	0.00448043	20.8783
GCST90199623	Maltotriose levels	rs12340914	9	18511076	G	A	0.413842	0.0942204	0.0211623	8.49668e-06	4641	textfile	0.00425306	19.8142
GCST90199623	Maltotriose levels	rs1360005	10	95311303	C	T	0.510903	0.097467	0.0207116	2.52725e-06	4641	textfile	0.00474907	22.1361
GCST90199623	Maltotriose levels	rs72552153	11	123627498	A	G	0.0123004	-0.451935	0.0933029	1.27418e-06	4641	textfile	0.00502991	23.4517
GCST90199623	Maltotriose levels	rs3741902	12	5921136	C	T	0.201663	-0.113786	0.025745	9.88314e-06	4641	textfile	0.00419137	19.5256
GCST90199623	Maltotriose levels	rs1426466	12	107378790	C	T	0.801944	-0.114917	0.0260009	9.88191e-06	4641	textfile	0.00419137	19.5256
GCST90199623	Maltotriose levels	rs75183407	12	129779913	T	C	0.0230852	-0.330457	0.0688133	1.56907e-06	4641	textfile	0.00494448	23.0514
GCST90199623	Maltotriose levels	rs1230433	13	46195297	A	G	0.655467	-0.105534	0.021612	1.04432e-06	4641	textfile	0.00511161	23.8346
GCST90199623	Maltotriose levels	rs1254839	14	61953888	G	A	0.322023	-0.107757	0.0223276	1.39183e-06	4641	textfile	0.00499369	23.282
GCST90199623	Maltotriose levels	rs3935534	15	61386873	C	G	0.682113	-0.105364	0.0225011	2.83227e-06	4641	textfile	0.00470239	21.9174
GCST90199623	Maltotriose levels	rs78910814	15	82118868	C	T	0.036	-0.253193	0.055947	6.0231e-06	4641	textfile	0.00439365	20.4721
GCST90199623	Maltotriose levels	rs112191400	17	75101706	T	C	0.0864496	-0.162748	0.0365529	8.49127e-06	4641	textfile	0.00425329	19.8153
GCST90199623	Maltotriose levels	rs141782806	21	22791486	C	T	0.0169583	-0.367335	0.0795794	3.91306e-06	4641	textfile	0.00457007	21.2979
GCST90199623	Maltotriose levels	rs6006574	22	43905879	C	G	0.0282214	0.285259	0.0623725	4.7969e-06	4641	textfile	0.00448671	20.9076
GCST90199624	Hippurate levels	rs6443435	3	177202726	C	T	0.555966	0.0729509	0.0155727	2.80605e-06	8260	textfile	0.00264973	21.9396
GCST90199624	Hippurate levels	rs114849156	4	106789058	A	G	0.0321241	0.19722	0.043393	5.49424e-06	8260	textfile	0.00249458	20.6518
GCST90199624	Hippurate levels	rs62326335	4	171966715	G	C	0.236388	-0.0890288	0.0182274	1.03783e-06	8260	textfile	0.00287991	23.851
GCST90199624	Hippurate levels	rs1505993	5	40519286	T	C	0.0219714	-0.24093	0.0524855	4.42373e-06	8260	textfile	0.00254458	21.0668
GCST90199624	Hippurate levels	rs76464474	5	124970733	T	G	0.00903651	0.398426	0.0814489	9.99571e-07	8260	textfile	0.00288861	23.9232
GCST90199624	Hippurate levels	rs375709482	6	114434155	T	C	0.0190974	-0.255607	0.0555964	4.27499e-06	8260	textfile	0.00255248	21.1323
GCST90199624	Hippurate levels	rs3779084	7	50501037	G	A	0.212634	0.0853795	0.0186386	4.63251e-06	8260	textfile	0.00253395	20.9786
GCST90199624	Hippurate levels	rs10106654	8	95891757	C	A	0.15585	0.0933587	0.0209933	8.70498e-06	8260	textfile	0.00238852	19.7717
GCST90199624	Hippurate levels	rs10818729	9	122609637	C	T	0.678724	-0.0744274	0.0165535	6.91823e-06	8260	textfile	0.00244143	20.2107
GCST90199624	Hippurate levels	rs2886306	9	133146393	T	C	0.645165	0.0716047	0.016209	9.98048e-06	8260	textfile	0.00235703	19.5104
GCST90199624	Hippurate levels	rs7073480	10	13172160	C	T	0.886196	0.121973	0.0241952	4.62648e-07	8260	textfile	0.00306729	25.4076
GCST90199624	Hippurate levels	rs12782560	10	31021128	T	C	0.0246989	0.224836	0.049354	5.2242e-06	8260	textfile	0.00250621	20.7483
GCST90199624	Hippurate levels	rs1271526	10	120838827	T	C	0.824509	0.0916728	0.0200283	4.71341e-06	8260	textfile	0.00252995	20.9454
GCST90199624	Hippurate levels	rs16909710	12	14111937	T	C	0.0418998	-0.19262	0.0384132	5.31941e-07	8260	textfile	0.00303488	25.1383
GCST90199624	Hippurate levels	rs1038161	12	75651631	A	T	0.396795	-0.0698072	0.0156983	8.71615e-06	8260	textfile	0.00238823	19.7692
GCST90199624	Hippurate levels	rs56266656	13	31286351	G	A	0.0243576	0.222284	0.0498262	8.15059e-06	8260	textfile	0.00240367	19.8974
GCST90199624	Hippurate levels	rs138633790	13	111879060	A	G	0.0243022	-0.220573	0.0497508	9.26909e-06	8260	textfile	0.00237406	19.6517
GCST90199624	Hippurate levels	rs117019913	14	50863493	A	G	0.0285926	0.204165	0.0459125	8.71489e-06	8260	textfile	0.00238826	19.7695
GCST90199624	Hippurate levels	rs72770519	16	22787037	A	G	0.162015	-0.0980699	0.0209321	2.79769e-06	8260	textfile	0.00265041	21.9453
GCST90199624	Hippurate levels	rs72782456	16	65558706	G	A	0.0718974	-0.132885	0.0298174	8.32618e-06	8260	textfile	0.00239877	19.8567
GCST90199625	Methionine sulfoxide levels	rs6706818	2	56347297	G	A	0.297934	0.076177	0.0168437	6.10924e-06	8243	textfile	0.0024752	20.4488
GCST90199625	Methionine sulfoxide levels	rs146859626	2	185815120	C	T	0.0110218	-0.333664	0.0740513	6.61053e-06	8243	textfile	0.00245697	20.2978
GCST90199625	Methionine sulfoxide levels	rs114588795	2	207577160	G	C	0.00783813	0.384825	0.0865739	8.78741e-06	8243	textfile	0.00239126	19.7536
GCST90199625	Methionine sulfoxide levels	rs3138108	2	227802190	T	C	0.230257	0.0870865	0.0182194	1.75401e-06	8243	textfile	0.00276405	22.8417
GCST90199625	Methionine sulfoxide levels	rs162588	3	322415	A	G	0.212029	0.0843917	0.0189141	8.12626e-06	8243	textfile	0.00240932	19.9032
GCST90199625	Methionine sulfoxide levels	rs114314137	3	113140407	G	A	0.0085003	-0.37398	0.0844596	9.51482e-06	8243	textfile	0.00237291	19.6017
GCST90199625	Methionine sulfoxide levels	rs4862595	4	185925809	T	C	0.6944	0.0750216	0.0167234	7.25667e-06	8243	textfile	0.00243545	20.1195
GCST90199625	Methionine sulfoxide levels	rs7708674	5	61263052	T	C	0.0742635	-0.13605	0.0295137	4.032e-06	8243	textfile	0.00257126	21.2444
GCST90199625	Methionine sulfoxide levels	rs1116046	5	102243065	T	A	0.0777355	-0.132929	0.0291497	5.11035e-06	8243	textfile	0.00251647	20.7905
GCST90199625	Methionine sulfoxide levels	rs66676945	5	158982497	T	C	0.18189	0.0997286	0.0200715	6.74151e-07	8243	textfile	0.00298604	24.6817
GCST90199625	Methionine sulfoxide levels	rs112196227	6	96678263	T	A	0.0757631	0.131339	0.0291534	6.63451e-06	8243	textfile	0.00245615	20.291
GCST90199625	Methionine sulfoxide levels	rs113966925	7	130155762	T	C	0.0264921	0.214979	0.0483488	8.73154e-06	8243	textfile	0.00239274	19.7658
GCST90199625	Methionine sulfoxide levels	rs78631663	8	5080675	C	T	0.0180649	0.256598	0.0575554	8.26193e-06	8243	textfile	0.00240549	19.8714
GCST90199625	Methionine sulfoxide levels	rs12216870	8	9495449	T	C	0.0196162	-0.256812	0.0555271	3.74623e-06	8243	textfile	0.00258827	21.3853
GCST90199625	Methionine sulfoxide levels	rs74981086	9	26798495	A	G	0.0321797	-0.207867	0.044132	2.47574e-06	8243	textfile	0.00268418	22.1798
GCST90199625	Methionine sulfoxide levels	rs1020048	9	84052078	C	A	0.809931	-0.102991	0.0198761	2.19934e-07	8243	textfile	0.00324667	26.843
GCST90199625	Methionine sulfoxide levels	rs76954145	10	101716593	T	C	0.0434198	-0.192677	0.0380845	4.2103e-07	8243	textfile	0.0030955	25.5893
GCST90199625	Methionine sulfoxide levels	rs142260529	11	21700521	T	C	0.0147077	0.289855	0.0644979	6.9889e-06	8243	textfile	0.00244412	20.1913
GCST90199625	Methionine sulfoxide levels	rs78762284	12	110706960	A	G	0.14571	0.1179	0.0220764	9.26651e-08	8243	textfile	0.00344815	28.5145
GCST90199625	Methionine sulfoxide levels	rs12323117	13	20995088	C	T	0.11287	-0.107817	0.0242782	8.95865e-06	8243	textfile	0.00238681	19.7168
GCST90199625	Methionine sulfoxide levels	rs7990044	13	88053943	G	A	0.510057	0.0695317	0.0154663	6.93449e-06	8243	textfile	0.00244593	20.2063
GCST90199625	Methionine sulfoxide levels	rs112256623	17	46907811	A	G	0.0237401	-0.222873	0.0498876	7.91375e-06	8243	textfile	0.00241543	19.9537
GCST90199625	Methionine sulfoxide levels	rs72924553	18	31123298	G	A	0.0147202	0.29059	0.0641031	5.81041e-06	8243	textfile	0.00248678	20.5446
GCST90199625	Methionine sulfoxide levels	rs390784	19	43984037	T	G	0.464723	0.076227	0.0154744	8.39336e-07	8243	textfile	0.00293514	24.2597
GCST90199625	Methionine sulfoxide levels	rs146902454	20	51754403	C	T	0.0354437	-0.222442	0.0421167	1.2809e-07	8243	textfile	0.00337266	27.8881
GCST90199625	Methionine sulfoxide levels	rs57419073	22	48520065	A	G	0.0856622	-0.125118	0.0275801	5.71868e-06	8243	textfile	0.00249046	20.5751
GCST90199626	Xanthurenate levels	rs4654393	1	29207925	A	G	0.43716	-0.0716015	0.0157954	5.8138e-06	7965	textfile	0.00257323	20.5435
GCST90199626	Xanthurenate levels	rs1339135	1	164891445	G	A	0.142632	-0.102275	0.0221736	3.97938e-06	7965	textfile	0.00266393	21.2695
GCST90199626	Xanthurenate levels	rs4952404	2	40333490	T	C	0.209216	0.0900816	0.0193387	3.1916e-06	7965	textfile	0.00271675	21.6924
GCST90199626	Xanthurenate levels	rs55953511	2	88277900	A	G	0.0251338	0.260906	0.0506967	2.65512e-07	7965	textfile	0.00331422	26.4789
GCST90199626	Xanthurenate levels	rs354710	2	143129515	T	C	0.587063	0.0973775	0.0160404	1.27297e-09	7965	textfile	0.00460571	36.8449
GCST90199626	Xanthurenate levels	rs4148325	2	233764663	T	C	0.326316	0.160369	0.0164451	1.81218e-22	7965	textfile	0.0117985	95.0733
GCST90199626	Xanthurenate levels	rs142739097	3	82428809	G	A	0.0170605	-0.281069	0.0600788	2.8921e-06	7965	textfile	0.00274035	21.8814
GCST90199626	Xanthurenate levels	rs74323113	4	110473158	T	G	0.0231871	0.240073	0.0515337	3.18436e-06	7965	textfile	0.00271729	21.6968
GCST90199626	Xanthurenate levels	rs80253618	4	169940405	A	G	0.114498	0.145764	0.0245961	3.09841e-09	7965	textfile	0.00439007	35.1123
GCST90199626	Xanthurenate levels	rs62344716	4	170071702	A	G	0.065916	-0.150456	0.0311209	1.33435e-06	7965	textfile	0.00292588	23.3671
GCST90199626	Xanthurenate levels	rs189750460	5	45640754	C	T	0.0313286	0.201137	0.044222	5.40694e-06	7965	textfile	0.00259057	20.6823
GCST90199626	Xanthurenate levels	rs115107012	5	108435076	A	G	0.00953162	0.355674	0.0792725	7.23249e-06	7965	textfile	0.00252102	20.1257
GCST90199626	Xanthurenate levels	rs2762353	6	25794203	G	A	0.556451	0.108263	0.0156013	3.93898e-12	7965	textfile	0.00600945	48.1426
GCST90199626	Xanthurenate levels	rs117446717	6	86716358	G	A	0.0107723	0.337234	0.0755884	8.14081e-06	7965	textfile	0.00249277	19.8996
GCST90199626	Xanthurenate levels	rs610480	6	139895926	G	A	0.764105	0.0847289	0.0185433	4.89465e-06	7965	textfile	0.00261437	20.8728
GCST90199626	Xanthurenate levels	rs148768795	6	150393911	A	G	0.0102144	-0.343757	0.0773679	8.86512e-06	7965	textfile	0.00247241	19.7366
GCST90199626	Xanthurenate levels	rs41294573	10	5983272	T	C	0.0615182	0.148756	0.0320487	3.45762e-06	7965	textfile	0.00269755	21.5387
GCST90199626	Xanthurenate levels	rs76961499	10	123940473	T	C	0.0443616	-0.174429	0.0379757	4.36543e-06	7965	textfile	0.00264175	21.092
GCST90199626	Xanthurenate levels	rs10901595	10	126332367	T	C	0.205555	-0.0850013	0.0190317	7.95847e-06	7965	textfile	0.00249818	19.9428
GCST90199626	Xanthurenate levels	rs11037948	11	44303357	C	G	0.45907	-0.0757183	0.0157914	1.62757e-06	7965	textfile	0.00287821	22.9854
GCST90199626	Xanthurenate levels	rs75152214	11	64543641	A	G	0.0494948	-0.1598	0.0360557	9.33471e-06	7965	textfile	0.00246009	19.638
GCST90199626	Xanthurenate levels	rs117776343	14	91044447	C	A	0.0229805	-0.254301	0.0519299	9.73115e-07	7965	textfile	0.00300172	23.9746
GCST90199626	Xanthurenate levels	rs10518870	15	56725690	G	A	0.559125	0.0728152	0.0159215	4.79876e-06	7965	textfile	0.0026191	20.9106
GCST90199626	Xanthurenate levels	rs150456440	16	1787443	A	G	0.0283656	-0.207866	0.0469472	9.52642e-06	7965	textfile	0.00245524	19.5992
GCST90199626	Xanthurenate levels	rs8058114	16	12603772	A	G	0.167555	0.0980895	0.0207577	2.29605e-06	7965	textfile	0.00279566	22.3243
GCST90199626	Xanthurenate levels	rs13038820	20	38613187	A	G	0.152841	-0.108314	0.0216513	5.65531e-07	7965	textfile	0.00313223	25.0203
GCST90199627	N-alpha-acetylornithine levels	rs182387902	1	7573804	T	C	0.0100683	-0.469348	0.0920617	3.42909e-07	5606	textfile	0.00461498	25.9823
GCST90199627	N-alpha-acetylornithine levels	rs10168931	2	73650092	A	G	0.237802	0.203073	0.02127	1.32992e-21	5606	textfile	0.0159997	91.1201
GCST90199627	N-alpha-acetylornithine levels	rs758072	2	241144457	T	G	0.0731357	0.171213	0.0359573	1.92102e-06	5606	textfile	0.00402804	22.6644
GCST90199627	N-alpha-acetylornithine levels	rs6846979	4	47755798	G	A	0.216337	0.101172	0.0223797	6.1633e-06	5606	textfile	0.00363227	20.4295
GCST90199627	N-alpha-acetylornithine levels	rs13184558	5	26807776	C	T	0.038115	0.215007	0.0481609	8.03104e-06	5606	textfile	0.0035426	19.9233
GCST90199627	N-alpha-acetylornithine levels	rs149122905	5	102029922	G	A	0.010359	0.414825	0.0905551	4.62956e-06	5606	textfile	0.00372931	20.9773
GCST90199627	N-alpha-acetylornithine levels	rs77556524	5	174783352	G	C	0.016622	-0.335972	0.0714166	2.54621e-06	5606	textfile	0.00393227	22.1235
GCST90199627	N-alpha-acetylornithine levels	rs17360657	6	36548250	C	T	0.0336427	0.238255	0.0504986	2.38105e-06	5606	textfile	0.00395504	22.2521
GCST90199627	N-alpha-acetylornithine levels	rs117299913	6	124610707	C	T	0.0263158	0.27471	0.0585098	2.66467e-06	5606	textfile	0.00391683	22.0362
GCST90199627	N-alpha-acetylornithine levels	rs4960616	7	154799440	C	T	0.06269	-0.187249	0.037458	5.76543e-07	5606	textfile	0.00443777	24.9801
GCST90199627	N-alpha-acetylornithine levels	rs145450037	8	6864294	C	A	0.0109299	-0.417245	0.0891187	2.84233e-06	5606	textfile	0.0038949	21.9124
GCST90199627	N-alpha-acetylornithine levels	rs117790062	8	113354078	T	C	0.0408473	0.207108	0.0466507	9.01451e-06	5606	textfile	0.00350348	19.7026
GCST90199627	N-alpha-acetylornithine levels	rs4430142	9	1956595	C	G	0.987774	-0.395874	0.0878042	6.52549e-06	5606	textfile	0.00361292	20.3202
GCST90199627	N-alpha-acetylornithine levels	rs13296886	9	81723130	G	C	0.0835143	-0.158395	0.0335323	2.31636e-06	5606	textfile	0.00396441	22.305
GCST90199627	N-alpha-acetylornithine levels	rs77300395	10	19535694	T	C	0.0258012	0.268952	0.0583612	4.05768e-06	5606	textfile	0.00377403	21.2298
GCST90199627	N-alpha-acetylornithine levels	rs80205778	11	61173072	A	G	0.00948461	0.467453	0.0945412	7.63638e-07	5606	textfile	0.00434201	24.4387
GCST90199627	N-alpha-acetylornithine levels	rs2125440	12	113905989	G	C	0.526382	0.0843011	0.0185782	5.6889e-06	5606	textfile	0.00365943	20.5828
GCST90199627	N-alpha-acetylornithine levels	rs76075534	14	26212334	T	C	0.0424259	-0.205346	0.0457631	7.21786e-06	5606	textfile	0.00357875	20.1274
GCST90199627	N-alpha-acetylornithine levels	rs117413891	16	13482830	T	C	0.016178	0.333876	0.0723372	3.92063e-06	5606	textfile	0.0037857	21.2957
GCST90199627	N-alpha-acetylornithine levels	rs62053878	17	13932613	T	C	0.0191106	-0.307882	0.0672143	4.63646e-06	5606	textfile	0.00372881	20.9744
GCST90199627	N-alpha-acetylornithine levels	rs8084246	18	11772231	A	G	0.281514	0.101796	0.02024	4.91927e-07	5606	textfile	0.00449192	25.2863
GCST90199627	N-alpha-acetylornithine levels	rs6507370	18	40588675	C	T	0.373838	0.0923915	0.0189886	1.14088e-06	5606	textfile	0.00420528	23.6659
GCST90199627	N-alpha-acetylornithine levels	rs9981625	21	43355398	C	G	0.372672	-0.0899526	0.0201886	8.36509e-06	5606	textfile	0.0035288	19.8454
GCST90199628	3-methylhistidine levels	rs114734560	1	33744394	T	C	0.0102702	-0.35764	0.076823	3.23383e-06	8289	textfile	0.0026078	21.6673
GCST90199628	3-methylhistidine levels	rs7516441	1	59674575	A	G	0.117381	0.109101	0.0246539	9.63078e-06	8289	textfile	0.002357	19.5786
GCST90199628	3-methylhistidine levels	rs12138831	1	78644960	T	G	0.0257563	-0.223214	0.0486608	4.4935e-06	8289	textfile	0.0025321	21.0368
GCST90199628	3-methylhistidine levels	rs2797978	1	101465337	C	T	0.0929542	0.120013	0.0263768	5.36565e-06	8289	textfile	0.00249131	20.697
GCST90199628	3-methylhistidine levels	rs72879030	2	47207061	C	G	0.106939	-0.116576	0.0252142	3.77474e-06	8289	textfile	0.00257221	21.3709
GCST90199628	3-methylhistidine levels	rs752834	2	111041081	A	G	0.194184	0.0925549	0.0194528	1.95589e-06	8289	textfile	0.00272363	22.6324
GCST90199628	3-methylhistidine levels	rs10181994	2	126725507	T	A	0.691427	0.0821837	0.0169317	1.21096e-06	8289	textfile	0.00283423	23.554
GCST90199628	3-methylhistidine levels	rs185076690	2	142733050	T	C	0.0259039	0.211694	0.0478147	9.53817e-06	8289	textfile	0.00235921	19.597
GCST90199628	3-methylhistidine levels	rs73035811	3	15056914	A	G	0.0916234	0.121144	0.0268809	6.58475e-06	8289	textfile	0.00244428	20.3054
GCST90199628	3-methylhistidine levels	rs146846950	3	113457137	A	G	0.00404492	-0.535769	0.120898	9.35434e-06	8289	textfile	0.00236367	19.6342
GCST90199628	3-methylhistidine levels	rs10014780	4	66474932	G	A	0.159583	-0.0956574	0.0209224	4.83094e-06	8289	textfile	0.00251546	20.8982
GCST90199628	3-methylhistidine levels	rs75256283	4	113333758	A	T	0.0592049	0.156459	0.0328215	1.87007e-06	8289	textfile	0.00273397	22.7185
GCST90199628	3-methylhistidine levels	rs1857803	5	102634283	C	T	0.265217	-0.0823134	0.017447	2.38263e-06	8289	textfile	0.00267814	22.2533
GCST90199628	3-methylhistidine levels	rs2518573	6	53134058	G	T	0.738791	0.0801615	0.017558	4.98237e-06	8289	textfile	0.00250835	20.839
GCST90199628	3-methylhistidine levels	rs7746774	6	139030342	G	A	0.144171	-0.10469	0.021704	1.41037e-06	8289	textfile	0.00279905	23.2609
GCST90199628	3-methylhistidine levels	rs117090299	7	86214632	C	T	0.0137094	-0.295449	0.0654447	6.34695e-06	8289	textfile	0.00245272	20.3756
GCST90199628	3-methylhistidine levels	rs13234372	7	110247043	A	G	0.309524	-0.0821865	0.0166991	8.58358e-07	8289	textfile	0.0029137	24.2164
GCST90199628	3-methylhistidine levels	rs17670800	8	69901423	A	G	0.205669	0.0880673	0.0190393	3.73616e-06	8289	textfile	0.00257458	21.3906
GCST90199628	3-methylhistidine levels	rs10966648	9	2512056	T	C	0.745054	-0.0937684	0.0178574	1.51321e-07	8289	textfile	0.00331537	27.5659
GCST90199628	3-methylhistidine levels	rs75782963	9	77448309	A	G	0.0271103	0.209933	0.0472735	8.96138e-06	8289	textfile	0.00237351	19.7161
GCST90199628	3-methylhistidine levels	rs12553086	9	131750885	G	T	0.0669778	0.14967	0.0307172	1.1018e-06	8289	textfile	0.00285602	23.7357
GCST90199628	3-methylhistidine levels	rs72997812	11	112790715	A	G	0.174747	0.0913382	0.0202172	6.24738e-06	8289	textfile	0.00245636	20.406
GCST90199628	3-methylhistidine levels	rs4142196	13	76692299	A	C	0.739059	-0.0772398	0.0173893	8.92094e-06	8289	textfile	0.00237456	19.7248
GCST90199628	3-methylhistidine levels	rs9910668	17	80083264	C	A	0.675224	0.0739981	0.0163504	6.01742e-06	8289	textfile	0.00246496	20.4776
GCST90199628	3-methylhistidine levels	rs11872731	18	4592009	A	G	0.0719668	0.135492	0.0304621	8.67197e-06	8289	textfile	0.00238106	19.7789
GCST90199628	3-methylhistidine levels	rs149807477	19	32596526	T	C	0.0171107	-0.26129	0.0590671	9.70658e-06	8289	textfile	0.0023552	19.5636
GCST90199628	3-methylhistidine levels	rs117771460	19	39659519	A	G	0.0170496	0.264482	0.0597176	9.47246e-06	8289	textfile	0.0023608	19.6102
GCST90199628	3-methylhistidine levels	rs138750865	19	40182613	T	C	0.0259304	0.229043	0.0483745	2.19298e-06	8289	textfile	0.00269728	22.4128
GCST90199629	Glycerophosphorylcholine (GPC) levels	rs28631199	1	954724	A	G	0.24412	0.0807118	0.0179643	7.02641e-06	8212	textfile	0.0024521	20.1812
GCST90199629	Glycerophosphorylcholine (GPC) levels	rs77692382	1	39941043	T	C	0.249324	0.124343	0.0177226	2.28252e-12	8212	textfile	0.00595859	49.2132
GCST90199629	Glycerophosphorylcholine (GPC) levels	rs74814187	1	177105662	T	C	0.0546213	0.158928	0.0336247	2.28402e-06	8212	textfile	0.00271303	22.3346
GCST90199629	Glycerophosphorylcholine (GPC) levels	rs3738976	2	44931099	T	C	0.151338	-0.0972846	0.0213799	5.35738e-06	8212	textfile	0.00251498	20.7
GCST90199629	Glycerophosphorylcholine (GPC) levels	rs112779076	2	166358699	C	T	0.0536218	0.15285	0.0344046	8.88357e-06	8212	textfile	0.00239776	19.733
GCST90199629	Glycerophosphorylcholine (GPC) levels	rs75158623	3	2655900	A	T	0.0607305	0.144058	0.0320058	6.76327e-06	8212	textfile	0.00246092	20.254
GCST90199629	Glycerophosphorylcholine (GPC) levels	rs143156137	3	182722675	T	C	0.0166342	0.270431	0.059272	5.05379e-06	8212	textfile	0.00252851	20.8117
GCST90199629	Glycerophosphorylcholine (GPC) levels	rs74420163	4	19053740	T	C	0.0368812	0.18549	0.0409257	5.8326e-06	8212	textfile	0.00249525	20.5373
GCST90199629	Glycerophosphorylcholine (GPC) levels	rs192566258	4	54022678	A	T	0.0104651	-0.339794	0.0755404	6.85374e-06	8212	textfile	0.00245785	20.2287
GCST90199629	Glycerophosphorylcholine (GPC) levels	rs112211203	5	56528571	T	G	0.0220984	0.234246	0.0515822	5.59308e-06	8212	textfile	0.00250499	20.6176
GCST90199629	Glycerophosphorylcholine (GPC) levels	rs4715365	6	52926962	T	C	0.0518449	0.16235	0.0350163	3.5449e-06	8212	textfile	0.00261084	21.4911
GCST90199629	Glycerophosphorylcholine (GPC) levels	rs117793976	6	75108106	C	G	0.0095729	-0.352368	0.0785058	7.17504e-06	8212	textfile	0.00244724	20.1411
GCST90199629	Glycerophosphorylcholine (GPC) levels	rs9487777	6	111985317	C	G	0.0187874	-0.273645	0.0563802	1.21261e-06	8212	textfile	0.00286041	23.5514
GCST90199629	Glycerophosphorylcholine (GPC) levels	rs11773889	7	36298980	T	C	0.221719	-0.0874834	0.0185441	2.38644e-06	8212	textfile	0.00270281	22.2502
GCST90199629	Glycerophosphorylcholine (GPC) levels	rs117605274	7	74687404	G	A	0.0127869	0.325951	0.0691481	2.43119e-06	8212	textfile	0.0026985	22.2146
GCST90199629	Glycerophosphorylcholine (GPC) levels	rs11783515	8	58407830	G	A	0.676129	-0.0742076	0.0165155	7.01584e-06	8212	textfile	0.00245244	20.184
GCST90199629	Glycerophosphorylcholine (GPC) levels	rs6981994	8	134660962	C	T	0.0174872	0.271135	0.0585165	3.59568e-06	8212	textfile	0.00260754	21.4639
GCST90199629	Glycerophosphorylcholine (GPC) levels	rs10816075	9	9247320	T	C	0.164771	0.0973711	0.0205632	2.18817e-06	8212	textfile	0.00272299	22.4168
GCST90199629	Glycerophosphorylcholine (GPC) levels	rs2015026	10	95999826	C	T	0.372436	-0.0725261	0.0160143	5.93109e-06	8212	textfile	0.00249138	20.5053
GCST90199629	Glycerophosphorylcholine (GPC) levels	rs665474	11	29415783	T	A	0.281624	0.0744593	0.0168561	9.99158e-06	8212	textfile	0.00237052	19.5082
GCST90199629	Glycerophosphorylcholine (GPC) levels	rs12800817	11	94286856	A	G	0.0394753	0.192118	0.0392089	9.59083e-07	8212	textfile	0.00291508	24.0028
GCST90199629	Glycerophosphorylcholine (GPC) levels	rs4980965	12	724252	C	T	0.448602	0.0708155	0.0158191	7.58431e-06	8212	textfile	0.00243436	20.0349
GCST90199629	Glycerophosphorylcholine (GPC) levels	rs149395329	12	44518480	C	T	0.035363	0.186141	0.0419148	8.95637e-06	8212	textfile	0.00239584	19.7171
GCST90199629	Glycerophosphorylcholine (GPC) levels	rs116900994	12	78358881	T	C	0.0468293	0.163415	0.036324	6.83363e-06	8212	textfile	0.00245855	20.2344
GCST90199629	Glycerophosphorylcholine (GPC) levels	rs71468473	12	131213698	T	C	0.166274	0.102458	0.0206861	7.30718e-07	8212	textfile	0.00297845	24.5261
GCST90199629	Glycerophosphorylcholine (GPC) levels	rs9510701	13	23324554	T	C	0.040562	0.173788	0.0386321	6.84247e-06	8212	textfile	0.00245824	20.2319
GCST90199629	Glycerophosphorylcholine (GPC) levels	rs75275697	14	39774970	A	G	0.0162096	0.269422	0.060459	8.3392e-06	8212	textfile	0.00241238	19.8536
GCST90199629	Glycerophosphorylcholine (GPC) levels	rs141866706	14	73791661	C	T	0.0108575	-0.348062	0.0740522	2.59877e-06	8212	textfile	0.00268301	22.0867
GCST90199629	Glycerophosphorylcholine (GPC) levels	rs557700	15	47790829	C	T	0.705143	0.0756793	0.016833	6.92818e-06	8212	textfile	0.00245536	20.2081
GCST90199629	Glycerophosphorylcholine (GPC) levels	rs117568432	15	65891098	T	G	0.0959356	0.114159	0.0257192	9.05148e-06	8212	textfile	0.0023934	19.697
GCST90199629	Glycerophosphorylcholine (GPC) levels	rs72803677	16	53774515	T	G	0.0142254	-0.301878	0.0649424	3.34525e-06	8212	textfile	0.00262432	21.6023
GCST90199629	Glycerophosphorylcholine (GPC) levels	rs16973477	16	71853478	G	A	0.151329	0.0952092	0.0213323	8.07672e-06	8212	textfile	0.00241981	19.9148
GCST90199629	Glycerophosphorylcholine (GPC) levels	rs8064391	17	81411346	G	A	0.984318	-0.291489	0.0626721	3.303e-06	8212	textfile	0.00262727	21.6267
GCST90199630	Phenylacetate levels	rs7526830	1	168675145	C	T	0.113773	0.11933	0.0256291	3.22345e-06	7059	textfile	0.00306167	21.6725
GCST90199630	Phenylacetate levels	rs76318294	1	230418611	G	T	0.084973	-0.131138	0.029682	9.95725e-06	7059	textfile	0.00275758	19.5141
GCST90199630	Phenylacetate levels	rs72825080	2	101434829	C	T	0.0592908	-0.15323	0.0342299	7.58803e-06	7059	textfile	0.00283075	20.0333
GCST90199630	Phenylacetate levels	rs76447789	3	25420254	G	A	0.00680658	-0.443571	0.0992982	7.93008e-06	7059	textfile	0.00281887	19.949
GCST90199630	Phenylacetate levels	rs3856733	3	42106201	G	C	0.300579	-0.0881978	0.0180229	9.89884e-07	7059	textfile	0.00338105	23.941
GCST90199630	Phenylacetate levels	rs1604572	3	131672868	G	C	0.317746	-0.0886552	0.0174741	3.90507e-07	7059	textfile	0.00363325	25.7333
GCST90199630	Phenylacetate levels	rs2632709	4	42371565	C	A	0.148365	0.104046	0.0228286	5.17192e-06	7059	textfile	0.00293409	20.7668
GCST90199630	Phenylacetate levels	rs189587	4	77578931	A	G	0.432367	0.0806004	0.0164433	9.50008e-07	7059	textfile	0.00339217	24.02
GCST90199630	Phenylacetate levels	rs145721291	4	149241086	T	C	0.00662204	0.453464	0.100866	6.93429e-06	7059	textfile	0.00285503	20.2057
GCST90199630	Phenylacetate levels	rs180982609	6	90966386	C	T	0.0051231	-0.500304	0.112894	9.35214e-06	7059	textfile	0.00277445	19.6337
GCST90199630	Phenylacetate levels	rs73057725	7	5394476	A	G	0.0350404	0.222167	0.0444899	5.92485e-07	7059	textfile	0.00352015	24.9295
GCST90199630	Phenylacetate levels	rs76151544	7	15762235	G	A	0.0227109	-0.249151	0.0549946	5.88542e-06	7059	textfile	0.00289922	20.5193
GCST90199630	Phenylacetate levels	rs148515684	11	32806391	A	G	0.0138573	0.329495	0.0697969	2.34952e-06	7059	textfile	0.00314712	22.2793
GCST90199630	Phenylacetate levels	rs3809205	12	22044817	C	T	0.0434628	0.182025	0.0399238	5.13238e-06	7059	textfile	0.00293615	20.7814
GCST90199630	Phenylacetate levels	rs150248294	12	56853738	A	G	0.0102142	-0.377677	0.080216	2.49851e-06	7059	textfile	0.0031305	22.1613
GCST90199630	Phenylacetate levels	rs112192402	12	68449464	A	G	0.0311454	0.227703	0.0474027	1.55855e-06	7059	textfile	0.00325815	23.0679
GCST90199630	Phenylacetate levels	rs78580580	12	104450374	C	A	0.017728	-0.294915	0.0614523	1.59391e-06	7059	textfile	0.00325207	23.0247
GCST90199630	Phenylacetate levels	rs8001043	13	34753839	C	T	0.693867	-0.0811984	0.0177149	4.57013e-06	7059	textfile	0.00296745	21.0036
GCST90199630	Phenylacetate levels	rs76379382	15	64997213	T	C	0.054898	-0.160195	0.0358753	7.99391e-06	7059	textfile	0.00281669	19.9335
GCST90199630	Phenylacetate levels	rs59532339	16	20568350	T	A	0.0235728	0.461097	0.0539542	1.2734e-17	7059	textfile	0.0102405	73.0148
GCST90199630	Phenylacetate levels	rs7196912	16	20589290	T	C	0.0315558	0.225688	0.0462149	1.04254e-06	7059	textfile	0.00336701	23.8413
GCST90199630	Phenylacetate levels	rs188124348	16	80540228	C	T	0.0125871	0.358611	0.0731176	9.36257e-07	7059	textfile	0.00339612	24.0481
GCST90199630	Phenylacetate levels	rs16943430	18	27277604	A	G	0.034759	-0.199229	0.0444659	7.44695e-06	7059	textfile	0.00283579	20.0691
GCST90199630	Phenylacetate levels	rs6566598	18	72270169	C	T	0.966004	-0.206029	0.0456208	6.2986e-06	7059	textfile	0.00288094	20.3896
GCST90199630	Phenylacetate levels	rs117291585	20	60269481	T	C	0.0241775	0.241913	0.052514	4.09221e-06	7059	textfile	0.00299724	21.2151
GCST90199630	Phenylacetate levels	rs1057157	22	42383012	C	T	0.356179	0.0763559	0.0171254	8.24826e-06	7059	textfile	0.00280827	19.8738
GCST90199631	3-methyl-2-oxovalerate levels	rs6754181	2	29743514	C	T	0.840543	0.0910083	0.0204779	8.82143e-06	8257	textfile	0.00238633	19.7463
GCST90199631	3-methyl-2-oxovalerate levels	rs7660693	4	88307231	C	T	0.497027	0.0791272	0.0148481	9.86958e-08	8257	textfile	0.00342765	28.3926
GCST90199631	3-methyl-2-oxovalerate levels	rs77291466	5	60325998	C	T	0.0806922	-0.12259	0.0272328	6.74582e-06	8257	textfile	0.00244815	20.2591
GCST90199631	3-methyl-2-oxovalerate levels	rs12716450	5	93478693	T	C	0.0128564	0.295968	0.065473	6.17051e-06	8257	textfile	0.00246871	20.4296
GCST90199631	3-methyl-2-oxovalerate levels	rs34372879	6	41524417	C	T	0.148723	-0.0947061	0.0213272	8.96987e-06	8257	textfile	0.00238248	19.7144
GCST90199631	3-methyl-2-oxovalerate levels	rs56107485	6	156517427	C	A	0.0606153	-0.154962	0.0310005	5.77179e-07	8257	textfile	0.00301702	24.9809
GCST90199631	3-methyl-2-oxovalerate levels	rs62524533	8	134040089	A	G	0.101178	-0.110404	0.0244676	6.41459e-06	8257	textfile	0.00245977	20.3555
GCST90199631	3-methyl-2-oxovalerate levels	rs183718435	9	14739182	A	C	0.0067402	-0.411296	0.091854	7.54471e-06	8257	textfile	0.00242235	20.0451
GCST90199631	3-methyl-2-oxovalerate levels	rs11791075	9	83720430	T	A	0.752536	-0.0841116	0.0179331	2.72804e-06	8257	textfile	0.00265719	21.9936
GCST90199631	3-methyl-2-oxovalerate levels	rs58729469	11	36050283	T	C	0.159259	0.101193	0.0201862	5.35894e-07	8257	textfile	0.00303424	25.1239
GCST90199631	3-methyl-2-oxovalerate levels	rs145992024	12	24284993	T	C	0.0102986	-0.347476	0.0734813	2.2589e-06	8257	textfile	0.00270084	22.3558
GCST90199631	3-methyl-2-oxovalerate levels	rs142461926	14	25575454	G	A	0.026332	-0.220081	0.0468793	2.67075e-06	8257	textfile	0.00266209	22.0342
GCST90199631	3-methyl-2-oxovalerate levels	rs116943713	14	28618182	G	A	0.0274457	0.209966	0.0460722	5.18093e-06	8257	textfile	0.00250904	20.7642
GCST90199631	3-methyl-2-oxovalerate levels	rs142174598	17	34165541	C	G	0.00644455	-0.420915	0.0935419	6.80344e-06	8257	textfile	0.00244619	20.2428
GCST90199631	3-methyl-2-oxovalerate levels	rs77876488	18	10810833	T	C	0.0472576	-0.177185	0.0350913	4.43549e-07	8257	textfile	0.00307818	25.4888
GCST90199631	3-methyl-2-oxovalerate levels	rs6055350	20	858872	C	G	0.962906	-0.215685	0.0396894	5.50013e-08	8257	textfile	0.00356384	29.5247
GCST90199631	3-methyl-2-oxovalerate levels	rs58693102	21	40394897	A	G	0.0331267	-0.187799	0.0414491	5.87507e-06	8257	textfile	0.00248002	20.5235
GCST90199632	Tartarate levels	rs116626434	1	83175694	A	G	0.0721524	-0.149526	0.0320676	3.11891e-06	7099	textfile	0.00305334	21.7359
GCST90199632	Tartarate levels	rs79983252	1	175616377	A	C	0.0301043	0.236427	0.0486249	1.16058e-06	7099	textfile	0.00331922	23.6349
GCST90199632	Tartarate levels	rs138430505	2	25955752	C	T	0.0178748	0.285026	0.0624394	4.9989e-06	7099	textfile	0.00292672	20.8319
GCST90199632	Tartarate levels	rs17026163	2	101829183	T	C	0.032701	-0.223964	0.0470413	1.92634e-06	7099	textfile	0.00318285	22.6608
GCST90199632	Tartarate levels	rs75583177	2	139887135	G	A	0.0701345	-0.145169	0.032432	7.60113e-06	7099	textfile	0.00281436	20.0299
GCST90199632	Tartarate levels	rs76501568	2	199095080	T	C	0.02066	-0.267429	0.0587195	5.2548e-06	7099	textfile	0.00291332	20.7362
GCST90199632	Tartarate levels	rs13089230	3	177836416	A	G	0.621953	0.0825424	0.0175787	2.65821e-06	7099	textfile	0.00309626	22.0424
GCST90199632	Tartarate levels	rs10004542	4	4718728	G	A	0.340258	0.0814848	0.0176888	4.09376e-06	7099	textfile	0.00298032	21.2146
GCST90199632	Tartarate levels	rs298392	5	74552072	T	C	0.28972	0.087711	0.0186612	2.59941e-06	7099	textfile	0.00310229	22.0855
GCST90199632	Tartarate levels	rs115272033	6	31883030	C	T	0.0492451	-0.170179	0.0381431	8.13534e-06	7099	textfile	0.00279619	19.9002
GCST90199632	Tartarate levels	rs628038	6	73615534	C	T	0.386617	-0.0783007	0.0170337	4.2902e-06	7099	textfile	0.00296774	21.1247
GCST90199632	Tartarate levels	rs10945808	6	162299162	T	C	0.0976838	-0.130904	0.0285309	4.47212e-06	7099	textfile	0.00295659	21.0452
GCST90199632	Tartarate levels	rs10247649	7	95586935	G	A	0.344838	-0.0826258	0.0178465	3.65988e-06	7099	textfile	0.00301036	21.429
GCST90199632	Tartarate levels	rs143000803	7	127307984	T	A	0.0112878	0.368352	0.0789907	3.11275e-06	7099	textfile	0.00305386	21.7396
GCST90199632	Tartarate levels	rs117483011	8	3339388	A	G	0.0595121	-0.157832	0.0354548	8.52127e-06	7099	textfile	0.00278376	19.8115
GCST90199632	Tartarate levels	rs2468877	8	113913215	A	T	0.56753	-0.0762559	0.0170977	8.19549e-06	7099	textfile	0.00279421	19.8861
GCST90199632	Tartarate levels	rs142959592	11	77121326	T	C	0.0106022	-0.373738	0.0817952	4.89608e-06	7099	textfile	0.00293229	20.8716
GCST90199632	Tartarate levels	rs77798428	15	58376202	A	G	0.0184793	-0.318661	0.0614021	2.10597e-07	7099	textfile	0.00377963	26.9258
GCST90199632	Tartarate levels	rs142997067	17	70342880	G	C	0.00388473	0.608221	0.134166	5.80553e-06	7099	textfile	0.00288659	20.5454
GCST90199632	Tartarate levels	rs9948951	18	8592790	A	G	0.184827	-0.0971868	0.0214343	5.78302e-06	7099	textfile	0.00288764	20.5529
GCST90199632	Tartarate levels	rs141660852	18	62365105	T	C	0.029224	0.228649	0.0493121	3.53868e-06	7099	textfile	0.0030194	21.4936
GCST90199632	Tartarate levels	rs146593632	21	22839328	T	C	0.010688	0.370018	0.0815327	5.67156e-06	7099	textfile	0.00289286	20.5902
GCST90199632	Tartarate levels	rs540278823	21	27170812	C	T	0.0322306	-0.210344	0.047106	7.99472e-06	7099	textfile	0.00280087	19.9336
GCST90199633	Suberate (C8-DC) levels	rs145406199	1	107260564	A	G	0.0101441	0.37263	0.0837642	8.64482e-06	6902	textfile	0.00285904	19.7839
GCST90199633	Suberate (C8-DC) levels	rs848290	2	58162047	T	A	0.068549	-0.165088	0.0330302	5.79013e-07	6902	textfile	0.00360632	24.9737
GCST90199633	Suberate (C8-DC) levels	rs189725310	2	208748506	T	C	0.0547126	-0.167962	0.0363969	3.9362e-06	6902	textfile	0.00307596	21.2896
GCST90199633	Suberate (C8-DC) levels	rs7616744	3	24740196	A	G	0.223816	-0.0876962	0.0198179	9.63944e-06	6902	textfile	0.00282905	19.5758
GCST90199633	Suberate (C8-DC) levels	rs11705994	3	73318930	T	C	0.0297142	0.218723	0.0493421	9.30183e-06	6902	textfile	0.00283886	19.6439
GCST90199633	Suberate (C8-DC) levels	rs4689177	4	4592747	T	C	0.144896	0.108829	0.023723	4.48615e-06	6902	textfile	0.00303986	21.039
GCST90199633	Suberate (C8-DC) levels	rs34357043	4	31925736	G	T	0.0233082	0.266628	0.0551228	1.31829e-06	6902	textfile	0.00337835	23.3896
GCST90199633	Suberate (C8-DC) levels	rs4695288	4	47852756	T	C	0.965304	0.200323	0.0453191	9.85766e-06	6902	textfile	0.00282291	19.5332
GCST90199633	Suberate (C8-DC) levels	rs78440527	4	101864890	G	A	0.0359116	0.199278	0.0447114	8.31185e-06	6902	textfile	0.00286985	19.859
GCST90199633	Suberate (C8-DC) levels	rs10008401	4	116858781	C	T	0.609542	0.0800086	0.0170477	2.68944e-06	6902	textfile	0.00318114	22.0199
GCST90199633	Suberate (C8-DC) levels	rs9313297	5	165978223	G	A	0.172813	0.0991772	0.0219344	6.13931e-06	6902	textfile	0.00295333	20.4384
GCST90199633	Suberate (C8-DC) levels	rs9406110	6	8236962	A	G	0.229681	-0.0894199	0.0200898	8.54658e-06	6902	textfile	0.00286218	19.8057
GCST90199633	Suberate (C8-DC) levels	rs539316238	6	18011466	T	C	0.0202821	-0.273918	0.059083	3.54953e-06	6902	textfile	0.00310449	21.4877
GCST90199633	Suberate (C8-DC) levels	rs6923178	6	79684023	G	C	0.119895	0.121756	0.025941	2.68478e-06	6902	textfile	0.00318162	22.0233
GCST90199633	Suberate (C8-DC) levels	rs6914551	6	106686831	C	T	0.011276	-0.366135	0.0791195	3.69883e-06	6902	textfile	0.00309311	21.4087
GCST90199633	Suberate (C8-DC) levels	rs141183746	6	163922203	C	A	0.0572184	0.161019	0.0364413	9.93437e-06	6902	textfile	0.00282075	19.5182
GCST90199633	Suberate (C8-DC) levels	rs17738405	7	3235891	C	T	0.0453877	-0.193637	0.0395206	9.60098e-07	6902	textfile	0.00346615	23.9996
GCST90199633	Suberate (C8-DC) levels	rs146529314	7	106007929	G	T	0.0147642	0.336938	0.0697181	1.34585e-06	6902	textfile	0.00337261	23.3498
GCST90199633	Suberate (C8-DC) levels	rs140580838	8	108977705	A	G	0.0145645	0.308493	0.0695392	9.15411e-06	6902	textfile	0.00284328	19.6746
GCST90199633	Suberate (C8-DC) levels	rs148863405	9	16581529	C	G	0.00217928	0.798698	0.178207	7.40014e-06	6902	textfile	0.00290187	20.0812
GCST90199633	Suberate (C8-DC) levels	rs12555229	9	135788065	G	C	0.250852	-0.0955533	0.0196317	1.13142e-06	6902	textfile	0.00342068	23.6837
GCST90199633	Suberate (C8-DC) levels	rs35904890	11	8649229	T	C	0.0284364	-0.227287	0.0499103	5.26594e-06	6902	textfile	0.00299565	20.7321
GCST90199633	Suberate (C8-DC) levels	rs11158833	14	70111694	G	A	0.759084	-0.0922378	0.0196709	2.74475e-06	6902	textfile	0.00317551	21.9808
GCST90199633	Suberate (C8-DC) levels	rs72777931	16	23857673	A	G	0.0147465	0.336072	0.0690214	1.12109e-06	6902	textfile	0.00342321	23.7013
GCST90199633	Suberate (C8-DC) levels	rs1551619	17	75889724	T	C	0.230903	-0.0957862	0.0197795	1.28083e-06	6902	textfile	0.00338631	23.445
GCST90199633	Suberate (C8-DC) levels	rs117499033	18	44998209	G	A	0.0142545	0.30721	0.0691456	8.87382e-06	6902	textfile	0.00285185	19.734
GCST90199633	Suberate (C8-DC) levels	rs191920017	22	22277644	A	G	0.00922782	-0.399312	0.0879247	5.58496e-06	6902	textfile	0.00297942	20.6194
GCST90199634	5-hydroxylysine levels	rs139663065	1	14402942	T	C	0.0148944	0.281865	0.0631701	8.11986e-06	8128	textfile	0.0024435	19.9045
GCST90199634	5-hydroxylysine levels	rs55700529	1	17851418	A	G	0.0170546	0.292762	0.0593343	8.05186e-07	8128	textfile	0.00298631	24.3395
GCST90199634	5-hydroxylysine levels	rs76751577	1	234308092	A	G	0.0116681	0.322064	0.0713328	6.333e-06	8128	textfile	0.00250169	20.3798
GCST90199634	5-hydroxylysine levels	rs78818599	2	179875859	G	T	0.0250279	-0.215533	0.0487937	9.99777e-06	8128	textfile	0.00239483	19.5071
GCST90199634	5-hydroxylysine levels	rs9341222	2	216664687	C	T	0.0234238	0.230094	0.0513898	7.55513e-06	8128	textfile	0.00246039	20.0424
GCST90199634	5-hydroxylysine levels	rs144429282	3	30096963	T	C	0.0119106	0.387083	0.0705729	4.13767e-08	8128	textfile	0.0036876	30.0764
GCST90199634	5-hydroxylysine levels	rs12499749	4	30325758	A	G	0.0455162	0.176873	0.0364889	1.25139e-06	8128	textfile	0.00288247	23.4906
GCST90199634	5-hydroxylysine levels	rs75233276	4	72366734	T	C	0.00972787	0.347685	0.0782868	8.94701e-06	8128	textfile	0.0024208	19.7191
GCST90199634	5-hydroxylysine levels	rs1040519	6	9542333	G	A	0.708369	-0.0818991	0.0168315	1.13978e-06	8128	textfile	0.00290446	23.6704
GCST90199634	5-hydroxylysine levels	rs1330804	6	113238996	A	G	0.405292	-0.0735292	0.0164301	7.63159e-06	8128	textfile	0.00245803	20.0231
GCST90199634	5-hydroxylysine levels	rs73248769	8	32271206	C	T	0.00837335	0.397814	0.0842519	2.33854e-06	8128	textfile	0.00273544	22.2892
GCST90199634	5-hydroxylysine levels	rs73429419	8	138372606	T	C	0.150779	-0.0978899	0.0214524	5.03982e-06	8128	textfile	0.00255523	20.817
GCST90199634	5-hydroxylysine levels	rs117462872	8	141957630	G	A	0.014046	0.286413	0.0645828	9.21479e-06	8128	textfile	0.0024139	19.6628
GCST90199634	5-hydroxylysine levels	rs140233308	9	81810718	T	G	0.0116409	0.320974	0.0719087	8.05839e-06	8128	textfile	0.00244529	19.9191
GCST90199634	5-hydroxylysine levels	rs999856	10	14019697	A	G	0.0257376	-0.215444	0.0485076	8.93524e-06	8128	textfile	0.0024211	19.7216
GCST90199634	5-hydroxylysine levels	rs10877499	12	61025502	C	T	0.212153	0.085716	0.0188366	5.35153e-06	8128	textfile	0.00254115	20.702
GCST90199634	5-hydroxylysine levels	rs41322846	12	96510327	C	G	0.0998263	0.113555	0.0256097	9.24784e-06	8128	textfile	0.00241307	19.6561
GCST90199634	5-hydroxylysine levels	rs532070914	12	124503617	C	T	0.00309636	0.625391	0.138228	6.05779e-06	8128	textfile	0.00251209	20.4647
GCST90199634	5-hydroxylysine levels	rs661331	13	29933975	T	A	0.103335	0.112287	0.025189	8.28197e-06	8128	textfile	0.00243889	19.8669
GCST90199634	5-hydroxylysine levels	rs17533872	13	41641427	T	C	0.424131	0.0752854	0.0158196	1.94553e-06	8128	textfile	0.00277868	22.6425
GCST90199634	5-hydroxylysine levels	rs1502069	13	86458070	T	C	0.764257	-0.0811985	0.0181157	7.38717e-06	8128	textfile	0.00246564	20.0853
GCST90199634	5-hydroxylysine levels	rs9559451	13	108973515	C	T	0.664775	-0.0752947	0.0165065	5.07846e-06	8128	textfile	0.00255343	20.8023
GCST90199634	5-hydroxylysine levels	rs3819547	14	72465045	C	G	0.0878938	-0.124927	0.0272675	4.61627e-06	8128	textfile	0.00257584	20.9853
GCST90199634	5-hydroxylysine levels	rs58374597	15	78417591	A	T	0.0158799	0.610277	0.0609732	1.39229e-23	8128	textfile	0.0121751	100.154
GCST90199634	5-hydroxylysine levels	rs6495304	15	78508074	A	G	0.973048	0.266767	0.0475445	2.01281e-08	8128	textfile	0.00385834	31.4743
GCST90199634	5-hydroxylysine levels	rs3885951	15	78533575	G	A	0.0990508	0.578606	0.0249628	7.46543e-119	8128	textfile	0.0620009	537.121
GCST90199634	5-hydroxylysine levels	rs74582811	15	78966596	G	A	0.0289046	0.227003	0.0458676	7.45581e-07	8128	textfile	0.00300442	24.4875
GCST90199634	5-hydroxylysine levels	rs12901358	15	98630252	C	T	0.387751	0.070543	0.0157671	7.67443e-06	8128	textfile	0.0024567	20.0123
GCST90199634	5-hydroxylysine levels	rs113983401	16	87637966	C	G	0.0498823	0.161297	0.0354213	5.27173e-06	8128	textfile	0.00254468	20.7308
GCST90199634	5-hydroxylysine levels	rs115469488	22	22766918	A	G	0.00284936	-0.663355	0.14407	4.13661e-06	8128	textfile	0.00260154	21.1952
GCST90199635	3-phenylpropionate hydrocinnamate levels	rs191187061	1	156527256	T	C	0.0178844	-0.304207	0.0586874	2.1775e-07	7925	textfile	0.00337893	26.862
GCST90199635	3-phenylpropionate hydrocinnamate levels	rs112307471	1	204454067	A	G	0.0250225	-0.238964	0.0506661	2.40006e-06	7925	textfile	0.00279907	22.2393
GCST90199635	3-phenylpropionate hydrocinnamate levels	rs75223710	1	246124049	T	C	0.0257673	-0.219819	0.0494675	8.84241e-06	7925	textfile	0.00248548	19.7415
GCST90199635	3-phenylpropionate hydrocinnamate levels	rs145409686	2	28328582	C	T	0.0041228	-0.550427	0.120275	4.73054e-06	7925	textfile	0.00263574	20.9382
GCST90199635	3-phenylpropionate hydrocinnamate levels	rs17767728	2	133697804	C	T	0.194635	0.0909404	0.0194777	3.02745e-06	7925	textfile	0.00274313	21.7936
GCST90199635	3-phenylpropionate hydrocinnamate levels	rs74432647	2	224858109	T	C	0.0724275	0.150663	0.0304065	7.23414e-07	7925	textfile	0.00308843	24.5454
GCST90199635	3-phenylpropionate hydrocinnamate levels	rs78674307	3	43525745	G	T	0.0557029	-0.150826	0.0340435	9.40626e-06	7925	textfile	0.00247065	19.6234
GCST90199635	3-phenylpropionate hydrocinnamate levels	rs77831208	3	110665898	T	C	0.0208412	0.249552	0.0549664	5.62337e-06	7925	textfile	0.00259418	20.6071
GCST90199635	3-phenylpropionate hydrocinnamate levels	rs187719086	4	46001728	T	C	0.0137168	-0.29344	0.0662578	9.47782e-06	7925	textfile	0.00246883	19.609
GCST90199635	3-phenylpropionate hydrocinnamate levels	rs146175767	4	86073341	T	C	0.0945706	-0.121342	0.0264241	4.38776e-06	7925	textfile	0.0026538	21.082
GCST90199635	3-phenylpropionate hydrocinnamate levels	rs116511059	5	27584519	T	C	0.0094268	0.400938	0.0799895	5.37602e-07	7925	textfile	0.0031602	25.1176
GCST90199635	3-phenylpropionate hydrocinnamate levels	rs73478203	6	79617290	G	A	0.230375	0.0825426	0.0184542	7.71921e-06	7925	textfile	0.00251809	20.0012
GCST90199635	3-phenylpropionate hydrocinnamate levels	rs147941428	7	5766027	G	A	0.0130043	-0.340237	0.0690333	8.28252e-07	7925	textfile	0.00305575	24.2849
GCST90199635	3-phenylpropionate hydrocinnamate levels	rs13283163	9	3389660	A	G	0.0526149	0.170526	0.0347529	9.25742e-07	7925	textfile	0.00302888	24.0707
GCST90199635	3-phenylpropionate hydrocinnamate levels	rs141685561	11	23891620	T	C	0.0739347	-0.143423	0.0298661	1.56938e-06	7925	textfile	0.00290148	23.0553
GCST90199635	3-phenylpropionate hydrocinnamate levels	rs2186671	11	109407701	G	A	0.448059	-0.0760014	0.016068	2.24527e-06	7925	textfile	0.00281511	22.3671
GCST90199635	3-phenylpropionate hydrocinnamate levels	rs9510299	13	22714494	C	G	0.359614	-0.0736478	0.01656	8.69424e-06	7925	textfile	0.00248953	19.7738
GCST90199635	3-phenylpropionate hydrocinnamate levels	rs79970883	13	84382959	T	C	0.042993	-0.195098	0.03888	5.2225e-07	7925	textfile	0.0031672	25.1735
GCST90199635	3-phenylpropionate hydrocinnamate levels	rs112423294	14	48833025	A	G	0.00782144	-0.402137	0.0883872	5.37163e-06	7925	textfile	0.00260518	20.6947
GCST90199635	3-phenylpropionate hydrocinnamate levels	rs12929353	16	1189810	A	G	0.00898891	-0.396283	0.0827237	1.6642e-06	7925	textfile	0.00288733	22.9425
GCST90199635	3-phenylpropionate hydrocinnamate levels	rs148153141	16	20426589	G	A	0.0199163	-0.27871	0.0551887	4.41503e-07	7925	textfile	0.00320782	25.4974
GCST90199635	3-phenylpropionate hydrocinnamate levels	rs34927101	16	20433373	T	C	0.0178774	0.294909	0.0587005	5.06156e-07	7925	textfile	0.00317477	25.2338
GCST90199635	3-phenylpropionate hydrocinnamate levels	rs62058082	17	12879352	T	C	0.168677	-0.105084	0.0220071	1.7969e-06	7925	textfile	0.0028688	22.7949
GCST90199635	3-phenylpropionate hydrocinnamate levels	rs112264683	18	1098668	C	T	0.00914634	0.368503	0.0824753	7.89377e-06	7925	textfile	0.00251271	19.9583
GCST90199635	3-phenylpropionate hydrocinnamate levels	rs10073658	18	51743877	G	A	0.136043	0.104011	0.0231405	6.96524e-06	7925	textfile	0.00254278	20.1978
GCST90199635	3-phenylpropionate hydrocinnamate levels	rs143985394	19	14838555	G	A	0.0216392	-0.240823	0.0541185	8.59042e-06	7925	textfile	0.00249242	19.7968
GCST90199635	3-phenylpropionate hydrocinnamate levels	rs4812445	20	40610096	G	A	0.253933	-0.0994662	0.0192108	2.24745e-07	7925	textfile	0.00337128	26.801
GCST90199636	Kynurenine levels	rs9988529	1	63194695	C	T	0.042129	-0.180183	0.036929	1.06523e-06	8244	textfile	0.0028794	23.8006
GCST90199636	Kynurenine levels	rs79435381	1	75842746	A	G	0.0418438	-0.166018	0.0368091	6.4752e-06	8244	textfile	0.00246145	20.3374
GCST90199636	Kynurenine levels	rs61825638	1	241550102	T	C	0.246402	0.130031	0.0171027	2.89497e-14	8244	textfile	0.00696293	57.7908
GCST90199636	Kynurenine levels	rs55709807	2	137960969	A	G	0.0356445	0.178987	0.0395664	6.07661e-06	8244	textfile	0.00247614	20.459
GCST90199636	Kynurenine levels	rs6440053	3	141940670	A	T	0.842367	0.0964971	0.0204102	2.26858e-06	8244	textfile	0.00270408	22.3475
GCST90199636	Kynurenine levels	rs9821445	3	184219831	C	T	0.147783	0.0994985	0.0206581	1.46142e-06	8244	textfile	0.00280604	23.1925
GCST90199636	Kynurenine levels	rs116794445	5	13501913	A	G	0.0110504	-0.322608	0.0709539	5.44861e-06	8244	textfile	0.00250134	20.6677
GCST90199636	Kynurenine levels	rs10516101	5	173639728	T	C	0.0812102	-0.123617	0.0269608	4.53863e-06	8244	textfile	0.00254359	21.0177
GCST90199636	Kynurenine levels	rs17240098	6	52270924	T	G	0.0553582	0.148969	0.0327399	5.36261e-06	8244	textfile	0.00250501	20.6982
GCST90199636	Kynurenine levels	rs17287314	7	105966054	A	T	0.297359	-0.0741746	0.0165025	6.96562e-06	8244	textfile	0.00244461	20.1979
GCST90199636	Kynurenine levels	rs10216901	8	39947074	T	C	0.372432	-0.092585	0.0153069	1.4614e-09	8244	textfile	0.0044182	36.5764
GCST90199636	Kynurenine levels	rs55879891	8	127356687	A	C	0.137167	0.101148	0.0215999	2.83001e-06	8244	textfile	0.00265289	21.9233
GCST90199636	Kynurenine levels	rs72761290	9	130403493	A	C	0.0752681	0.135722	0.0286233	2.11975e-06	8244	textfile	0.00271982	22.4779
GCST90199636	Kynurenine levels	rs6481144	10	55140633	C	A	0.971072	-0.21192	0.0450635	2.56748e-06	8244	textfile	0.00267542	22.11
GCST90199636	Kynurenine levels	rs10883982	10	104214575	C	A	0.22765	-0.0787528	0.0174501	6.39098e-06	8244	textfile	0.00246449	20.3625
GCST90199636	Kynurenine levels	rs11055387	12	13367062	C	G	0.0566212	-0.145349	0.0321909	6.32541e-06	8244	textfile	0.00246688	20.3823
GCST90199636	Kynurenine levels	rs3184504	12	111446804	C	T	0.513669	-0.108142	0.0148104	2.83947e-13	8244	textfile	0.00642566	53.3028
GCST90199636	Kynurenine levels	rs75973738	14	84718587	A	T	0.0423521	-0.194072	0.0374159	2.13841e-07	8244	textfile	0.00325282	26.8973
GCST90199636	Kynurenine levels	rs35223481	14	94546420	A	T	0.112435	-0.105966	0.0235442	6.77162e-06	8244	textfile	0.0024511	20.2516
GCST90199636	Kynurenine levels	rs9933330	16	20355488	T	C	0.180459	-0.103406	0.0193124	8.58377e-08	8244	textfile	0.00346556	28.6625
GCST90199636	Kynurenine levels	rs72789484	16	75786534	A	G	0.0546991	-0.144555	0.0325854	9.15605e-06	8244	textfile	0.00238148	19.675
GCST90199636	Kynurenine levels	rs6540080	16	87784963	A	G	0.287217	-0.107927	0.0164258	5.01151e-11	8244	textfile	0.00520956	43.162
GCST90199636	Kynurenine levels	rs4843270	16	87844466	A	C	0.265349	0.205627	0.0165261	1.53431e-35	8244	textfile	0.0184332	154.78
GCST90199636	Kynurenine levels	rs9909552	17	36834695	G	C	0.37961	0.0692728	0.0155536	8.43552e-06	8244	textfile	0.00240039	19.8316
GCST90199636	Kynurenine levels	rs34519073	22	49143607	A	G	0.311375	0.071803	0.0160729	7.92019e-06	8244	textfile	0.00241495	19.9522
GCST90199637	N-acetylglutamate levels	rs12070599	1	166530566	A	G	0.31028	-0.0833283	0.0173446	1.55314e-06	7802	textfile	0.00294963	23.0752
GCST90199637	N-acetylglutamate levels	rs79132971	2	3293263	A	C	0.0725952	0.132736	0.0296366	7.50724e-06	7802	textfile	0.00256448	20.0544
GCST90199637	N-acetylglutamate levels	rs10168931	2	73650092	A	G	0.224014	0.123014	0.0183105	1.83992e-11	7802	textfile	0.00575172	45.1229
GCST90199637	N-acetylglutamate levels	rs148804382	3	52078217	A	C	0.0103166	0.395956	0.0769657	2.68117e-07	7802	textfile	0.00338083	26.4599
GCST90199637	N-acetylglutamate levels	rs76105072	4	157967616	C	T	0.0402336	0.178385	0.0390113	4.81571e-06	7802	textfile	0.00267281	20.9038
GCST90199637	N-acetylglutamate levels	rs186654219	5	64819753	A	G	0.0103212	0.36491	0.0767441	1.98548e-06	7802	textfile	0.00288947	22.6032
GCST90199637	N-acetylglutamate levels	rs187543759	6	77383611	C	T	0.0110081	-0.329606	0.0734255	7.15653e-06	7802	textfile	0.00257614	20.1458
GCST90199637	N-acetylglutamate levels	rs10872573	6	100362746	C	T	0.723072	-0.0805091	0.0174765	4.09071e-06	7802	textfile	0.00271266	21.2163
GCST90199637	N-acetylglutamate levels	rs148895950	7	118109730	G	T	0.0133051	-0.297994	0.0670282	8.75659e-06	7802	textfile	0.00252694	19.7601
GCST90199637	N-acetylglutamate levels	rs10957056	8	58487627	C	A	0.191407	0.087937	0.0197421	8.41709e-06	7802	textfile	0.00253657	19.8356
GCST90199637	N-acetylglutamate levels	rs116233634	9	14712674	G	A	0.0158761	0.279475	0.0616153	5.73854e-06	7802	textfile	0.00263002	20.5683
GCST90199637	N-acetylglutamate levels	rs12554315	9	26390175	A	T	0.0556449	0.155318	0.0339765	4.84654e-06	7802	textfile	0.00267128	20.8918
GCST90199637	N-acetylglutamate levels	rs4336667	9	105978380	A	G	0.567883	-0.0726878	0.0157023	3.67215e-06	7802	textfile	0.00273905	21.4232
GCST90199637	N-acetylglutamate levels	rs2265815	9	127531312	G	A	0.820119	0.0912856	0.0200603	5.35021e-06	7802	textfile	0.00264711	20.7023
GCST90199637	N-acetylglutamate levels	rs10762589	10	74229994	T	C	0.752636	-0.0883667	0.017702	5.97844e-07	7802	textfile	0.00318377	24.9127
GCST90199637	N-acetylglutamate levels	rs2803552	10	86543369	C	T	0.96381	-0.205145	0.0419759	1.02278e-06	7802	textfile	0.00305203	23.8787
GCST90199637	N-acetylglutamate levels	rs60665648	13	41455862	C	T	0.0195022	-0.261085	0.0554528	2.49863e-06	7802	textfile	0.00283321	22.1618
GCST90199637	N-acetylglutamate levels	rs7154858	14	70529167	C	T	0.155615	0.0944413	0.0212157	8.52813e-06	7802	textfile	0.00253339	19.8106
GCST90199637	N-acetylglutamate levels	rs28690110	17	43990158	T	C	0.256755	-0.0796679	0.017735	7.05164e-06	7802	textfile	0.00257974	20.174
GCST90199637	N-acetylglutamate levels	rs10854172	20	46598884	C	T	0.187765	0.116341	0.01969	3.44954e-09	7802	textfile	0.00445481	34.903
GCST90199638	Glycerol 3-phosphate levels	rs72650882	1	20713817	C	T	0.0394383	0.193643	0.0400346	1.31888e-06	8201	textfile	0.00284465	23.3898
GCST90199638	Glycerol 3-phosphate levels	rs56704741	1	21378351	C	T	0.344183	-0.104833	0.0165102	2.15937e-10	8201	textfile	0.00489209	40.3075
GCST90199638	Glycerol 3-phosphate levels	rs149344982	1	21563267	A	G	0.0133024	0.321236	0.0677323	2.10864e-06	8201	textfile	0.00273527	22.488
GCST90199638	Glycerol 3-phosphate levels	rs1780318	1	21569132	T	A	0.943146	0.448805	0.0333781	3.24475e-41	8201	textfile	0.0215702	180.753
GCST90199638	Glycerol 3-phosphate levels	rs6695630	1	39602239	G	C	0.12601	-0.110939	0.0235356	2.43304e-06	8201	textfile	0.00270194	22.2132
GCST90199638	Glycerol 3-phosphate levels	rs138201625	1	158472466	C	G	0.0129099	0.330102	0.0688063	1.6062e-06	8201	textfile	0.0027987	23.0109
GCST90199638	Glycerol 3-phosphate levels	rs16840029	1	240441410	A	G	0.0445551	0.170339	0.0376776	6.15552e-06	8201	textfile	0.00248607	20.4341
GCST90199638	Glycerol 3-phosphate levels	rs72852030	2	29222247	T	C	0.0168581	0.269297	0.0591747	5.34198e-06	8201	textfile	0.002519	20.7055
GCST90199638	Glycerol 3-phosphate levels	rs149000340	2	207084178	T	C	0.0174881	-0.283142	0.059454	1.91329e-06	8201	textfile	0.00275791	22.6746
GCST90199638	Glycerol 3-phosphate levels	rs162416	3	324356	G	T	0.289002	0.0765529	0.0172667	9.26914e-06	8201	textfile	0.0023911	19.6516
GCST90199638	Glycerol 3-phosphate levels	rs113971921	4	108745728	T	C	0.166028	0.0971709	0.0213914	5.5584e-06	8201	textfile	0.00250978	20.6295
GCST90199638	Glycerol 3-phosphate levels	rs79393239	4	184336884	T	C	0.0279306	-0.213038	0.0470789	6.03565e-06	8201	textfile	0.00249064	20.4718
GCST90199638	Glycerol 3-phosphate levels	rs337370	5	177500083	T	C	0.519666	-0.0731129	0.0158083	3.74668e-06	8201	textfile	0.00260147	21.3851
GCST90199638	Glycerol 3-phosphate levels	rs143671553	6	76893247	G	A	0.0235791	-0.236422	0.0500149	2.27834e-06	8201	textfile	0.00271724	22.3394
GCST90199638	Glycerol 3-phosphate levels	rs118174096	6	112661622	T	C	0.0158449	-0.281275	0.06139	4.6107e-06	8201	textfile	0.00255323	20.9875
GCST90199638	Glycerol 3-phosphate levels	rs4709324	6	159442131	C	T	0.171541	-0.0959369	0.0210023	4.92582e-06	8201	textfile	0.00253786	20.8608
GCST90199638	Glycerol 3-phosphate levels	rs6945869	7	154196642	T	C	0.0389125	-0.18358	0.0411328	8.07826e-06	8201	textfile	0.002423	19.9144
GCST90199638	Glycerol 3-phosphate levels	rs3750309	8	60876009	G	T	0.455985	0.0779824	0.015705	6.85374e-07	8201	textfile	0.00299741	24.6497
GCST90199638	Glycerol 3-phosphate levels	rs12770630	10	109776626	T	C	0.12587	-0.115058	0.0235144	9.92606e-07	8201	textfile	0.00291094	23.9365
GCST90199638	Glycerol 3-phosphate levels	rs118152300	10	120249022	T	G	0.0451781	0.167422	0.0374675	7.87849e-06	8201	textfile	0.00242881	19.9623
GCST90199638	Glycerol 3-phosphate levels	rs73499488	11	80347492	G	C	0.0231351	0.248377	0.0518527	1.66738e-06	8201	textfile	0.00278997	22.939
GCST90199638	Glycerol 3-phosphate levels	rs11603769	11	98185552	C	G	0.0240741	0.229614	0.0511828	7.25222e-06	8201	textfile	0.00244803	20.1207
GCST90199638	Glycerol 3-phosphate levels	rs117110311	11	107383264	C	G	0.005377	0.488462	0.106255	4.28443e-06	8201	textfile	0.00257027	21.1279
GCST90199638	Glycerol 3-phosphate levels	rs7968044	12	97298167	C	A	0.140581	-0.0992173	0.022321	8.78797e-06	8201	textfile	0.00240345	19.7534
GCST90199638	Glycerol 3-phosphate levels	rs75198564	12	125321224	G	A	0.180152	0.0914908	0.0201541	5.63715e-06	8201	textfile	0.00250652	20.6026
GCST90199638	Glycerol 3-phosphate levels	rs7319463	13	31418470	A	G	0.0285504	-0.217628	0.0465571	2.94778e-06	8201	textfile	0.00265727	21.845
GCST90199638	Glycerol 3-phosphate levels	rs10521085	16	7662319	T	C	0.108586	-0.113394	0.0249262	5.38568e-06	8201	textfile	0.00251714	20.6901
GCST90199638	Glycerol 3-phosphate levels	rs537609697	16	33920063	G	A	0.00853513	-0.424592	0.0873416	1.16631e-06	8201	textfile	0.00287333	23.6263
GCST90199638	Glycerol 3-phosphate levels	rs74622263	16	87361698	G	A	0.0567904	-0.148881	0.0334532	8.57032e-06	8201	textfile	0.00240929	19.8015
GCST90199638	Glycerol 3-phosphate levels	rs186366783	20	5516581	A	T	0.0223242	0.2955	0.0524575	1.76967e-08	8201	textfile	0.00385439	31.7244
GCST90199638	Glycerol 3-phosphate levels	rs186970614	20	42205095	C	G	0.00966006	0.354048	0.07965	8.78718e-06	8201	textfile	0.00240348	19.7536
GCST90199639	Imidazole lactate levels	rs3765719	1	3687327	C	T	0.0864132	0.126601	0.0281066	6.65872e-06	8256	textfile	0.00245144	20.2839
GCST90199639	Imidazole lactate levels	rs61774831	1	53879416	A	C	0.0119251	0.317674	0.0703736	6.35844e-06	8256	textfile	0.00246209	20.3722
GCST90199639	Imidazole lactate levels	rs490379	1	88252216	C	A	0.136264	-0.133215	0.0219505	1.28793e-09	8256	textfile	0.00444135	36.8224
GCST90199639	Imidazole lactate levels	rs7530513	1	88944228	A	G	0.50267	0.397623	0.0144873	7.70378e-166	8256	textfile	0.0836136	753.118
GCST90199639	Imidazole lactate levels	rs61798917	1	89040410	A	G	0.382142	0.0769112	0.0155656	7.76861e-07	8256	textfile	0.00294846	24.4086
GCST90199639	Imidazole lactate levels	rs7563086	2	46142357	T	C	0.0697089	0.14342	0.0297498	1.42921e-06	8256	textfile	0.00280712	23.2352
GCST90199639	Imidazole lactate levels	rs9878908	3	12260963	T	C	0.795375	-0.086292	0.0187632	4.24526e-06	8256	textfile	0.00255533	21.1457
GCST90199639	Imidazole lactate levels	rs150565193	3	26721560	T	C	0.0195122	-0.248798	0.0546598	5.32028e-06	8256	textfile	0.00250322	20.7135
GCST90199639	Imidazole lactate levels	rs116793365	3	37065699	G	A	0.0127972	-0.300561	0.0670653	7.40785e-06	8256	textfile	0.00242686	20.08
GCST90199639	Imidazole lactate levels	rs145281230	3	50205849	G	A	0.0105506	-0.439015	0.0738951	2.8318e-09	8256	textfile	0.00425701	35.2876
GCST90199639	Imidazole lactate levels	rs28410020	4	3849751	C	G	0.255178	0.0844789	0.0176684	1.74121e-06	8256	textfile	0.00276141	22.8558
GCST90199639	Imidazole lactate levels	rs2315488	4	139202403	A	G	0.220711	-0.0871675	0.0184136	2.20296e-06	8256	textfile	0.00270698	22.4041
GCST90199639	Imidazole lactate levels	rs72933650	6	105879701	T	C	0.0722807	0.132911	0.0300497	9.73273e-06	8256	textfile	0.00236398	19.5585
GCST90199639	Imidazole lactate levels	rs72943057	6	106574147	C	T	0.0234716	-0.219653	0.0494957	9.08721e-06	8256	textfile	0.00237977	19.6895
GCST90199639	Imidazole lactate levels	rs10277377	7	54909022	T	C	0.0950995	0.116516	0.0256952	5.77319e-06	8256	textfile	0.00248438	20.5571
GCST90199639	Imidazole lactate levels	rs149262976	7	79487462	C	T	0.00729306	0.405513	0.0885376	4.64715e-06	8256	textfile	0.00253444	20.9724
GCST90199639	Imidazole lactate levels	rs1441770	8	19899808	A	G	0.399513	-0.0757838	0.0157461	1.48783e-06	8256	textfile	0.00279782	23.158
GCST90199639	Imidazole lactate levels	rs2805103	9	128836618	A	T	0.70863	0.0969957	0.0168381	8.38658e-09	8256	textfile	0.0040032	33.1752
GCST90199639	Imidazole lactate levels	rs148327605	10	92225957	T	C	0.0658858	0.137958	0.0306471	6.74724e-06	8256	textfile	0.00244839	20.2586
GCST90199639	Imidazole lactate levels	rs4150575	11	18334919	T	C	0.688358	0.107027	0.0165673	1.04616e-10	8256	textfile	0.00502949	41.7232
GCST90199639	Imidazole lactate levels	rs10774021	12	240132	T	C	0.651353	0.194878	0.0158871	1.37213e-34	8256	textfile	0.0178988	150.429
GCST90199639	Imidazole lactate levels	rs146849590	12	89073057	C	A	0.00444851	-0.504435	0.114153	9.9186e-06	8256	textfile	0.00235961	19.5223
GCST90199639	Imidazole lactate levels	rs11076256	16	58718562	T	C	0.0774033	0.714384	0.0271182	6.11518e-153	8256	textfile	0.077539	693.804
GCST90199639	Imidazole lactate levels	rs143277630	16	58781671	T	C	0.0475578	-0.312217	0.0355437	1.57688e-18	8256	textfile	0.0092593	77.1405
GCST90199639	Imidazole lactate levels	rs183176218	16	83825508	A	T	0.0392564	-0.173245	0.0390076	8.94059e-06	8256	textfile	0.00238351	19.7205
GCST90199639	Imidazole lactate levels	rs12601778	17	82233472	T	C	0.434368	-0.107145	0.0153104	2.59273e-12	8256	textfile	0.00589702	48.9627
GCST90199639	Imidazole lactate levels	rs11672362	19	43645748	T	C	0.0352009	0.184489	0.0415283	8.89242e-06	8256	textfile	0.00238477	19.7309
GCST90199639	Imidazole lactate levels	rs2229742	21	14966851	C	G	0.0999389	0.116801	0.0254704	4.52323e-06	8256	textfile	0.00254066	21.024
GCST90199640	4-guanidinobutanoate levels	rs140527149	1	15581637	C	A	0.550523	-0.459947	0.0140263	7.71335e-236	8144	textfile	0.116636	1075.04
GCST90199640	4-guanidinobutanoate levels	rs71631750	1	15757403	C	G	0.192917	0.0985226	0.0191944	2.85354e-07	8144	textfile	0.00322465	26.34
GCST90199640	4-guanidinobutanoate levels	rs11580678	1	90159570	T	G	0.329111	-0.0749203	0.0161818	3.65841e-06	8144	textfile	0.00262522	21.4308
GCST90199640	4-guanidinobutanoate levels	rs57389554	2	151848216	A	G	0.0592876	-0.14118	0.0313033	6.48089e-06	8144	textfile	0.00249141	20.3357
GCST90199640	4-guanidinobutanoate levels	rs114708452	3	146791475	T	C	0.0385138	0.193902	0.039056	6.8796e-07	8144	textfile	0.00301744	24.6424
GCST90199640	4-guanidinobutanoate levels	rs151040866	4	6543550	A	G	0.0549247	-0.159233	0.0326279	1.05939e-06	8144	textfile	0.00291596	23.8112
GCST90199640	4-guanidinobutanoate levels	rs13107325	4	102267552	T	C	0.0736144	0.131282	0.0286355	4.54884e-06	8144	textfile	0.00257421	21.0133
GCST90199640	4-guanidinobutanoate levels	rs6556949	5	97146631	T	C	0.300935	0.0747603	0.0167779	8.35456e-06	8144	textfile	0.00243204	19.85
GCST90199640	4-guanidinobutanoate levels	rs7380998	5	112609807	G	A	0.961782	-0.179866	0.0385778	3.12531e-06	8144	textfile	0.00266212	21.7328
GCST90199640	4-guanidinobutanoate levels	rs13163650	5	155810911	G	A	0.726177	0.0793781	0.0168637	2.51326e-06	8144	textfile	0.00271318	22.1508
GCST90199640	4-guanidinobutanoate levels	rs61287921	6	89346157	A	G	0.0120779	-0.307334	0.06837	6.95176e-06	8144	textfile	0.002475	20.2015
GCST90199640	4-guanidinobutanoate levels	rs706151	7	134425414	G	A	0.467889	0.0669338	0.0149986	8.09437e-06	8144	textfile	0.00243944	19.9105
GCST90199640	4-guanidinobutanoate levels	rs150629268	8	24506353	T	G	0.0254143	0.220045	0.0478751	4.30212e-06	8144	textfile	0.00258726	21.1201
GCST90199640	4-guanidinobutanoate levels	rs140852306	9	95736243	T	C	0.0768229	-0.128618	0.0280679	4.59712e-06	8144	textfile	0.00257174	20.9931
GCST90199640	4-guanidinobutanoate levels	rs11787780	9	133589988	T	C	0.285195	0.0743765	0.0165161	6.69172e-06	8144	textfile	0.00248393	20.2745
GCST90199640	4-guanidinobutanoate levels	rs72632963	11	12411139	C	T	0.0149686	-0.272225	0.0611352	8.47468e-06	8144	textfile	0.00242873	19.8229
GCST90199640	4-guanidinobutanoate levels	rs7969761	12	246676	T	C	0.545855	0.0903542	0.0151665	2.56147e-09	8144	textfile	0.0043391	35.4829
GCST90199640	4-guanidinobutanoate levels	rs61991622	14	41384425	A	G	0.0647691	0.139752	0.0309457	6.30045e-06	8144	textfile	0.00249799	20.3896
GCST90199640	4-guanidinobutanoate levels	rs45622433	14	75023053	A	G	0.00786531	-0.392152	0.0846735	3.63311e-06	8144	textfile	0.00262684	21.4441
GCST90199640	4-guanidinobutanoate levels	rs112807038	18	14342105	T	C	0.0345951	0.185925	0.0407482	5.04797e-06	8144	textfile	0.00254984	20.8138
GCST90199640	4-guanidinobutanoate levels	rs77951681	18	21587191	C	T	0.138948	0.101923	0.021744	2.76668e-06	8144	textfile	0.00269065	21.9664
GCST90199641	Glucuronate levels	rs12092559	1	53119153	T	G	0.118985	-0.106219	0.0234488	5.9031e-06	7988	textfile	0.00256219	20.5142
GCST90199641	Glucuronate levels	rs111273747	2	54160481	G	A	0.010158	0.349979	0.0761519	4.31095e-06	7988	textfile	0.00263717	21.1161
GCST90199641	Glucuronate levels	rs140946796	3	13141142	G	T	0.00899371	0.373006	0.0808908	4.00306e-06	7988	textfile	0.00265485	21.2581
GCST90199641	Glucuronate levels	rs1561398	5	72190958	T	C	0.252229	-0.0832245	0.0178383	3.07873e-06	7988	textfile	0.00271754	21.7614
GCST90199641	Glucuronate levels	rs62391856	5	126449075	T	C	0.215529	0.0882028	0.0192251	4.47738e-06	7988	textfile	0.00262813	21.0435
GCST90199641	Glucuronate levels	rs9491556	6	98429880	T	C	0.00679673	0.419107	0.0935382	7.44346e-06	7988	textfile	0.00250694	20.0707
GCST90199641	Glucuronate levels	rs117910752	8	37721648	G	A	0.0415035	0.185814	0.0381401	1.10542e-06	7988	textfile	0.00296256	23.7293
GCST90199641	Glucuronate levels	rs141615044	9	129612425	A	C	0.010653	0.336958	0.0744002	5.92643e-06	7988	textfile	0.00256125	20.5066
GCST90199641	Glucuronate levels	rs10898981	11	74381420	C	A	0.678023	0.0773381	0.0164678	2.64893e-06	7988	textfile	0.00275347	22.0499
GCST90199641	Glucuronate levels	rs189957470	12	56534866	T	C	0.0160574	-0.288782	0.0611897	2.36482e-06	7988	textfile	0.00278059	22.2677
GCST90199641	Glucuronate levels	rs6539427	12	108450527	C	T	0.220234	-0.0846334	0.0184289	4.38124e-06	7988	textfile	0.00263331	21.0851
GCST90199641	Glucuronate levels	rs1959120	14	101101893	T	A	0.426814	-0.071683	0.0156366	4.55502e-06	7988	textfile	0.00262403	21.0106
GCST90199641	Glucuronate levels	rs12050756	15	32792425	G	A	0.0314485	0.199795	0.0437976	5.07208e-06	7988	textfile	0.00259837	20.8046
GCST90199641	Glucuronate levels	rs150551895	21	17149914	T	C	0.0176136	0.264587	0.0586271	6.39044e-06	7988	textfile	0.00254329	20.3625
GCST90199641	Glucuronate levels	rs7510321	21	31524330	C	T	0.771942	0.0811601	0.0183015	9.22398e-06	7988	textfile	0.00245587	19.6609
GCST90199641	Glucuronate levels	rs73231674	21	42831393	G	T	0.0645404	-0.140286	0.031236	7.08371e-06	7988	textfile	0.00251875	20.1655
GCST90199641	Glucuronate levels	rs116932970	22	18070390	C	A	0.042454	0.16785	0.0379049	9.50326e-06	7988	textfile	0.00244878	19.6039
GCST90199642	Ribitol levels	rs3845611	1	13580483	G	T	0.13437	-0.104901	0.0226947	3.79543e-06	8128	textfile	0.00262172	21.3601
GCST90199642	Ribitol levels	rs2744764	1	25722122	T	C	0.0960564	0.117358	0.0259235	5.98024e-06	8128	textfile	0.00251513	20.4895
GCST90199642	Ribitol levels	rs72688441	1	45585381	A	G	0.0538338	-0.603321	0.0335227	2.04224e-72	8128	textfile	0.0383234	323.826
GCST90199642	Ribitol levels	rs12144476	1	184922992	C	T	0.0264037	0.222626	0.0482583	3.96485e-06	8128	textfile	0.00261149	21.2765
GCST90199642	Ribitol levels	rs74995512	2	54360165	A	G	0.0113902	-0.331117	0.0720991	4.37895e-06	8128	textfile	0.00258818	21.0861
GCST90199642	Ribitol levels	rs13100424	3	62130041	G	C	0.0200999	0.294562	0.0550166	8.60081e-08	8128	textfile	0.00351442	28.6589
GCST90199642	Ribitol levels	rs1420467	3	169009292	A	G	0.792493	0.0920482	0.0191097	1.45859e-06	8128	textfile	0.00284643	23.1962
GCST90199642	Ribitol levels	rs73248229	4	41028911	G	T	0.0358819	-0.190145	0.0417423	5.23327e-06	8128	textfile	0.0025464	20.7448
GCST90199642	Ribitol levels	rs115232717	5	62246077	G	A	0.0059106	-0.516457	0.0995462	2.12436e-07	8128	textfile	0.00330065	26.9099
GCST90199642	Ribitol levels	rs111534509	5	97927918	A	G	0.0533091	0.157601	0.034992	6.67078e-06	8128	textfile	0.00248951	20.2803
GCST90199642	Ribitol levels	rs186730428	5	119601173	G	A	0.377822	-0.0721017	0.0158572	5.44296e-06	8128	textfile	0.00253718	20.6696
GCST90199642	Ribitol levels	rs144424724	7	3631189	T	C	0.0110974	-0.331572	0.0738799	7.18982e-06	8128	textfile	0.00247198	20.1371
GCST90199642	Ribitol levels	rs80012250	7	8248643	G	A	0.0478994	-0.164302	0.0363521	6.19202e-06	8128	textfile	0.00250699	20.423
GCST90199642	Ribitol levels	rs60688348	7	157052597	C	A	0.263264	0.0788168	0.0175391	6.99747e-06	8128	textfile	0.00247834	20.1891
GCST90199642	Ribitol levels	rs77703857	8	13054916	T	C	0.0350223	0.191571	0.0432535	9.46597e-06	8128	textfile	0.00240761	19.6115
GCST90199642	Ribitol levels	rs73217598	8	14190551	A	G	0.0144704	0.307856	0.0648737	2.08033e-06	8128	textfile	0.00276295	22.5139
GCST90199642	Ribitol levels	rs113682909	8	67846768	C	G	0.00939639	-0.405067	0.0804974	4.85273e-07	8128	textfile	0.00310567	25.3153
GCST90199642	Ribitol levels	rs2186050	9	129603702	C	G	0.355675	-0.0781457	0.0165737	2.41664e-06	8128	textfile	0.00272773	22.2262
GCST90199642	Ribitol levels	rs142220999	10	18476449	T	C	0.0109313	0.334271	0.0744908	7.20911e-06	8128	textfile	0.00247135	20.1319
GCST90199642	Ribitol levels	rs7903429	10	68178595	T	C	0.170385	0.0970626	0.0205295	2.268e-06	8128	textfile	0.00274265	22.3481
GCST90199642	Ribitol levels	rs117587050	11	105893774	C	T	0.015144	0.301156	0.0631777	1.87162e-06	8128	textfile	0.00278779	22.7169
GCST90199642	Ribitol levels	rs77987208	12	4758793	C	T	0.132946	-0.117677	0.0227397	2.27943e-07	8128	textfile	0.00328399	26.7736
GCST90199642	Ribitol levels	rs572823378	12	40624697	A	C	0.0173521	-0.268394	0.0590763	5.54148e-06	8128	textfile	0.00253299	20.6354
GCST90199642	Ribitol levels	rs73317157	12	66992819	A	G	0.0875741	-0.122647	0.0273357	7.23375e-06	8128	textfile	0.00247056	20.1255
GCST90199642	Ribitol levels	rs183901354	13	32328310	T	C	0.00166482	-0.901248	0.188913	1.83581e-06	8128	textfile	0.00279233	22.754
GCST90199642	Ribitol levels	rs192431765	13	98287262	C	G	0.00788428	0.406925	0.0876599	3.44911e-06	8128	textfile	0.00264419	21.5437
GCST90199642	Ribitol levels	rs145095548	14	80786850	C	A	0.00468731	0.524916	0.112951	3.363e-06	8128	textfile	0.00265011	21.592
GCST90199642	Ribitol levels	rs72722075	15	45031276	T	C	0.123722	-0.141262	0.0235479	1.98631e-09	8128	textfile	0.00440802	35.9782
GCST90199642	Ribitol levels	rs7190382	16	77504386	T	A	0.643304	-0.0809751	0.0163858	7.74104e-07	8128	textfile	0.00299558	24.4152
GCST90199642	Ribitol levels	rs34552467	16	88476287	C	A	0.329207	0.0748839	0.0166187	6.60635e-06	8128	textfile	0.00249181	20.2991
GCST90199642	Ribitol levels	rs62058095	17	57525201	C	G	0.00930835	-0.355229	0.07998	8.93446e-06	8128	textfile	0.00242113	19.7218
GCST90199642	Ribitol levels	rs12967772	18	66948438	T	C	0.885377	0.114477	0.0245399	3.08744e-06	8128	textfile	0.00267021	21.7562
GCST90199642	Ribitol levels	rs7252227	19	40795210	T	G	0.581229	-0.0705068	0.0155659	5.90998e-06	8128	textfile	0.00251788	20.5119
GCST90199642	Ribitol levels	rs12625462	20	860453	A	G	0.141742	0.100419	0.0222218	6.21488e-06	8128	textfile	0.00250611	20.4158
GCST90199642	Ribitol levels	rs13046014	21	23833029	C	G	0.0710291	0.143955	0.0298658	1.43512e-06	8128	textfile	0.00285024	23.2273
GCST90199642	Ribitol levels	rs111422112	22	23574266	C	T	0.010822	0.342769	0.075336	5.36802e-06	8128	textfile	0.00254044	20.6962
GCST90199642	Ribitol levels	rs117035597	22	36220843	A	C	0.0453645	-0.164258	0.0368759	8.41487e-06	8128	textfile	0.00243515	19.8363
GCST90199643	Glycodeoxycholate levels	rs146174820	2	68387100	A	G	0.0197154	-0.286214	0.0611534	2.86509e-06	6877	textfile	0.00317512	21.8985
GCST90199643	Glycodeoxycholate levels	rs2290258	2	99400611	C	A	0.106372	0.124683	0.0274227	5.44905e-06	6877	textfile	0.00299703	20.6665
GCST90199643	Glycodeoxycholate levels	rs3132031	2	114219580	C	G	0.083724	0.136212	0.0306465	8.80501e-06	6877	textfile	0.00286434	19.7489
GCST90199643	Glycodeoxycholate levels	rs73153108	3	27092670	T	C	0.027794	0.230561	0.0515713	7.7958e-06	6877	textfile	0.00289798	19.9816
GCST90199643	Glycodeoxycholate levels	rs60930884	3	70517313	G	T	0.0979532	-0.127602	0.028606	8.16974e-06	6877	textfile	0.00288501	19.8918
GCST90199643	Glycodeoxycholate levels	rs115480587	4	35291120	G	A	0.024909	-0.243568	0.0535613	5.42975e-06	6877	textfile	0.00299802	20.6734
GCST90199643	Glycodeoxycholate levels	rs13101279	4	43747301	A	G	0.608785	0.0770005	0.0172893	8.44267e-06	6877	textfile	0.00287596	19.8292
GCST90199643	Glycodeoxycholate levels	rs7687207	4	89128817	G	A	0.548944	0.0783161	0.0172861	5.88215e-06	6877	textfile	0.00297588	20.5202
GCST90199643	Glycodeoxycholate levels	rs55917677	4	153779899	T	C	0.234824	0.0908851	0.0199131	5.01701e-06	6877	textfile	0.00301992	20.8248
GCST90199643	Glycodeoxycholate levels	rs80078071	4	180100099	A	G	0.191709	0.0973519	0.0216891	7.17216e-06	6877	textfile	0.00292103	20.1409
GCST90199643	Glycodeoxycholate levels	rs62448268	7	22789845	A	G	0.206154	0.0953227	0.0205955	3.68649e-06	6877	textfile	0.00310526	21.4152
GCST90199643	Glycodeoxycholate levels	rs76962381	8	58264401	T	C	0.207403	-0.10889	0.0207547	1.55001e-07	6877	textfile	0.00398666	27.518
GCST90199643	Glycodeoxycholate levels	rs75878687	9	7721779	C	G	0.0193798	0.274662	0.0617298	8.61017e-06	6877	textfile	0.00287052	19.7916
GCST90199643	Glycodeoxycholate levels	rs74927400	11	75231821	T	C	0.0157956	0.330046	0.0678883	1.16438e-06	6877	textfile	0.00342507	23.6283
GCST90199643	Glycodeoxycholate levels	rs2155345	11	106056961	T	G	0.318609	-0.0810837	0.0182146	8.52414e-06	6877	textfile	0.00287329	19.8108
GCST90199643	Glycodeoxycholate levels	rs9514591	13	106902887	C	T	0.299417	-0.0820086	0.0184498	8.79046e-06	6877	textfile	0.00286477	19.7519
GCST90199643	Glycodeoxycholate levels	rs2351511	14	61082729	T	C	0.985905	0.322661	0.0724084	8.3451e-06	6877	textfile	0.00287915	19.8513
GCST90199643	Glycodeoxycholate levels	rs7403557	15	27057832	G	A	0.731422	0.101229	0.019175	1.29754e-07	6877	textfile	0.0040363	27.862
GCST90199643	Glycodeoxycholate levels	rs115155467	16	22060895	G	A	0.00815257	-0.460446	0.0942028	1.0196e-06	6877	textfile	0.00346198	23.8838
GCST90199643	Glycodeoxycholate levels	rs118040844	17	14355668	A	T	0.00810253	0.429065	0.0950748	6.39414e-06	6877	textfile	0.00295279	20.3605
GCST90199644	Theobromine levels	rs6669746	1	15027271	A	G	0.483722	0.0701676	0.0154489	5.57445e-06	8137	textfile	0.0025288	20.6239
GCST90199644	Theobromine levels	rs2628473	2	88810258	C	G	0.306775	0.0753681	0.0169935	9.20294e-06	8137	textfile	0.00241155	19.6654
GCST90199644	Theobromine levels	rs115810418	2	105327409	T	A	0.0458835	0.173537	0.0370651	2.84155e-06	8137	textfile	0.00268671	21.9153
GCST90199644	Theobromine levels	rs72870405	2	162080573	A	T	0.0614672	-0.15323	0.0326215	2.63736e-06	8137	textfile	0.0027042	22.0583
GCST90199644	Theobromine levels	rs35155698	3	895304	C	T	0.300798	0.0750576	0.0169732	9.77406e-06	8137	textfile	0.00239748	19.5504
GCST90199644	Theobromine levels	rs13065149	3	176871340	T	G	0.416893	-0.0774221	0.0160933	1.50311e-06	8137	textfile	0.00283623	23.1384
GCST90199644	Theobromine levels	rs79880362	4	125202033	T	C	0.0745231	0.146943	0.0295016	6.33111e-07	8137	textfile	0.00303963	24.8028
GCST90199644	Theobromine levels	rs6878843	5	103831871	T	G	0.0981603	0.11814	0.0259449	5.27622e-06	8137	textfile	0.00254168	20.7292
GCST90199644	Theobromine levels	rs116892987	6	102527357	A	G	0.0122552	-0.329003	0.0711461	3.758e-06	8137	textfile	0.00262116	21.3792
GCST90199644	Theobromine levels	rs6569661	6	130185619	G	A	0.726404	-0.0859588	0.0178126	1.39498e-06	8137	textfile	0.00285378	23.2819
GCST90199644	Theobromine levels	rs62462718	7	63832020	A	G	0.317824	-0.0777005	0.0173769	7.76761e-06	8137	textfile	0.00245117	19.9892
GCST90199644	Theobromine levels	rs2529273	7	74873835	T	C	0.726808	0.101541	0.0178971	1.39856e-08	8137	textfile	0.00394038	32.1818
GCST90199644	Theobromine levels	rs12549440	8	122576372	T	C	0.34769	0.0794261	0.0165038	1.48987e-06	8137	textfile	0.00283831	23.1554
GCST90199644	Theobromine levels	rs117966480	9	126819947	C	A	0.0145231	-0.322677	0.0654721	8.28759e-07	8137	textfile	0.00297622	24.2838
GCST90199644	Theobromine levels	rs144661998	10	105655335	A	G	0.159529	0.0958879	0.0213092	6.80036e-06	8137	textfile	0.00248227	20.2435
GCST90199644	Theobromine levels	rs147824813	10	127259371	G	T	0.0136067	0.298848	0.0673004	8.9747e-06	8137	textfile	0.00241741	19.7133
GCST90199644	Theobromine levels	rs7485735	12	71325737	C	T	0.686925	-0.0794824	0.0175283	5.77336e-06	8137	textfile	0.00252059	20.5568
GCST90199644	Theobromine levels	rs12431055	13	29639326	T	C	0.0798941	0.128412	0.0287893	8.17999e-06	8137	textfile	0.00243907	19.8903
GCST90199644	Theobromine levels	rs150576152	15	62851995	G	A	0.0301517	0.207064	0.0456525	5.7426e-06	8137	textfile	0.00252185	20.5671
GCST90199644	Theobromine levels	rs566861268	16	13703714	A	G	0.00457129	0.519125	0.115771	7.3239e-06	8137	textfile	0.00246495	20.1019
GCST90199644	Theobromine levels	rs6497692	16	23868061	T	C	0.431385	0.0748062	0.0156289	1.69789e-06	8137	textfile	0.00280759	22.904
GCST90199644	Theobromine levels	rs11657948	17	9168331	A	G	0.0951605	0.119169	0.026931	9.6448e-06	8137	textfile	0.00240057	19.5756
GCST90199644	Theobromine levels	rs11653172	17	12739959	G	A	0.507309	-0.0719812	0.0161773	8.6063e-06	8137	textfile	0.0024272	19.7934
GCST90199644	Theobromine levels	rs56113850	19	40847202	C	T	0.576193	-0.105914	0.0155754	1.04562e-11	8137	textfile	0.00565071	46.2298
GCST90199644	Theobromine levels	rs62205691	20	57241225	A	G	0.0153181	-0.282897	0.0634126	8.15002e-06	8137	textfile	0.00243995	19.8975
GCST90199644	Theobromine levels	rs139776	22	24917479	T	C	0.332129	-0.0834689	0.0169698	8.7129e-07	8137	textfile	0.00296444	24.1874
GCST90199644	Theobromine levels	rs113666924	22	40846014	A	G	0.0343297	-0.199128	0.043086	3.80707e-06	8137	textfile	0.00261812	21.3543
GCST90199645	Quinate levels	rs553719	1	36867336	C	T	0.937921	0.147306	0.0328968	7.54079e-06	8200	textfile	0.00243927	20.046
GCST90199645	Quinate levels	rs114371828	1	201989140	T	C	0.0166605	-0.267108	0.0601557	8.98427e-06	8200	textfile	0.00239863	19.7113
GCST90199645	Quinate levels	rs1594297	2	16476976	A	G	0.974516	0.224925	0.0505211	8.50366e-06	8200	textfile	0.00241139	19.8164
GCST90199645	Quinate levels	rs116020639	2	64880349	C	T	0.0157528	-0.316022	0.0623683	4.04057e-07	8200	textfile	0.0031213	25.6685
GCST90199645	Quinate levels	rs112388569	4	7138269	T	C	0.0132667	-0.298781	0.0671713	8.66557e-06	8200	textfile	0.00240701	19.7803
GCST90199645	Quinate levels	rs140759816	5	16902686	A	T	0.0375843	-0.186302	0.0405924	4.44137e-06	8200	textfile	0.00256223	21.0591
GCST90199645	Quinate levels	rs34099891	5	60842512	T	G	0.26108	-0.0824109	0.0174244	2.24925e-06	8200	textfile	0.00272055	22.3639
GCST90199645	Quinate levels	rs74489311	5	163789181	A	T	0.00103899	-1.12714	0.240369	2.74252e-06	8200	textfile	0.00267437	21.9833
GCST90199645	Quinate levels	rs77082173	6	6132622	T	C	0.030454	0.201076	0.0453441	9.23095e-06	8200	textfile	0.00239235	19.6595
GCST90199645	Quinate levels	rs4148714	7	117598399	C	A	0.0913027	-0.125867	0.027082	3.35762e-06	8200	textfile	0.00262728	21.5952
GCST90199645	Quinate levels	rs73202647	8	12746929	C	T	0.121515	-0.109072	0.0238233	4.68646e-06	8200	textfile	0.00254976	20.9564
GCST90199645	Quinate levels	rs73328382	10	99422751	A	C	0.00586941	-0.490215	0.101636	1.41227e-06	8200	textfile	0.00282901	23.258
GCST90199645	Quinate levels	rs186185553	11	57944141	T	C	0.0190144	-0.255397	0.0568661	7.08223e-06	8200	textfile	0.00245383	20.166
GCST90199645	Quinate levels	rs115520044	14	49488289	A	G	0.0166095	0.330168	0.0606751	5.28093e-08	8200	textfile	0.00359807	29.6035
GCST90199645	Quinate levels	rs62027288	15	75142406	C	T	0.460441	0.0759955	0.0156247	1.15144e-06	8200	textfile	0.00287665	23.6508
GCST90199645	Quinate levels	rs183574340	17	12699211	A	G	0.00850881	-0.415375	0.0834702	6.48022e-07	8200	textfile	0.00301089	24.7578
GCST90199645	Quinate levels	rs2108740	17	13876053	A	C	0.0446539	-0.169235	0.0373631	5.91354e-06	8200	textfile	0.00249572	20.5111
GCST90199645	Quinate levels	rs145444661	18	43137607	T	C	0.0131884	-0.329336	0.0679412	1.25107e-06	8200	textfile	0.0028573	23.4912
GCST90199645	Quinate levels	rs76051019	21	33150052	A	G	0.0258336	-0.23203	0.0487058	1.89885e-06	8200	textfile	0.00276002	22.6893
GCST90199645	Quinate levels	rs5997787	22	30858967	C	T	0.55684	0.0735554	0.0159581	4.04072e-06	8200	textfile	0.00258422	21.2403
GCST90199646	Gentisate levels	rs3861695	1	83506486	T	C	0.683305	-0.0760413	0.0169127	6.92059e-06	8013	textfile	0.00251642	20.2099
GCST90199646	Gentisate levels	rs522708	1	96017489	G	A	0.283475	-0.0822705	0.0169917	1.28672e-06	8013	textfile	0.0029171	23.4372
GCST90199646	Gentisate levels	rs187258635	1	207663120	T	C	0.0215081	-0.236251	0.0532573	9.16358e-06	8013	textfile	0.00244979	19.6735
GCST90199646	Gentisate levels	rs72824920	2	50345769	C	T	0.0442895	0.192917	0.0371937	2.13916e-07	8013	textfile	0.0033462	26.8964
GCST90199646	Gentisate levels	rs12471344	2	154259805	A	G	0.0351109	-0.204526	0.0425454	1.53017e-06	8013	textfile	0.00287572	23.1038
GCST90199646	Gentisate levels	rs72950259	2	215026687	G	T	0.00712767	0.409958	0.0917044	7.80613e-06	8013	textfile	0.00248783	19.9797
GCST90199646	Gentisate levels	rs77380220	3	70959872	A	G	0.0258828	0.222387	0.0486142	4.77297e-06	8013	textfile	0.00260474	20.9211
GCST90199646	Gentisate levels	rs73217253	3	133872734	A	G	0.0584083	-0.160981	0.0328036	9.2284e-07	8013	textfile	0.00299646	24.0767
GCST90199646	Gentisate levels	rs147503040	3	182797506	A	G	0.0254653	0.240882	0.0486921	7.53505e-07	8013	textfile	0.00304489	24.4671
GCST90199646	Gentisate levels	rs79188489	4	29074567	T	G	0.0106531	0.343904	0.0751315	4.70886e-06	8013	textfile	0.00260796	20.947
GCST90199646	Gentisate levels	rs62362979	5	84208390	G	A	0.0161857	0.273101	0.0610391	7.66985e-06	8013	textfile	0.00249202	20.0134
GCST90199646	Gentisate levels	rs62621664	6	24504968	T	G	0.0182409	0.265359	0.0575444	4.00005e-06	8013	textfile	0.00264676	21.2595
GCST90199646	Gentisate levels	rs375709482	6	114434155	T	C	0.0191874	-0.273576	0.0557177	9.10581e-07	8013	textfile	0.00299964	24.1025
GCST90199646	Gentisate levels	rs10097464	8	135773275	C	T	0.441401	-0.0715199	0.015626	4.71698e-06	8013	textfile	0.00260753	20.9435
GCST90199646	Gentisate levels	rs1041350	9	23613595	C	T	0.162725	0.0994006	0.0208627	1.8932e-06	8013	textfile	0.00282497	22.6949
GCST90199646	Gentisate levels	rs1010664	10	14923688	C	T	0.0324447	0.200004	0.0431905	3.64356e-06	8013	textfile	0.00266898	21.4384
GCST90199646	Gentisate levels	rs77091748	11	79180565	T	C	0.0181761	0.25787	0.0580381	8.86671e-06	8013	textfile	0.0024576	19.7364
GCST90199646	Gentisate levels	rs76930336	11	118594049	A	C	0.0324797	-0.202699	0.0432874	2.83225e-06	8013	textfile	0.00272897	21.9216
GCST90199646	Gentisate levels	rs113812650	12	95395376	T	C	0.00708375	-0.420894	0.0921	4.87808e-06	8013	textfile	0.00259956	20.8794
GCST90199646	Gentisate levels	rs9572022	13	68811966	G	A	0.568464	-0.0758655	0.0155994	1.154e-06	8013	textfile	0.00294305	23.6464
GCST90199646	Gentisate levels	rs117167763	13	75106967	T	C	0.00338685	0.594305	0.13274	7.56251e-06	8013	textfile	0.00249537	20.0404
GCST90199646	Gentisate levels	rs72645867	13	95314726	A	G	0.0602902	0.162441	0.0331451	9.53955e-07	8013	textfile	0.00298853	24.0129
GCST90199646	Gentisate levels	rs75476920	17	42064447	C	T	0.15625	-0.0942693	0.0212045	8.75949e-06	8013	textfile	0.00246048	19.7595
GCST90199646	Gentisate levels	rs9959080	18	59433536	A	G	0.807333	-0.0926697	0.0194371	1.86358e-06	8013	textfile	0.0028287	22.725
GCST90199646	Gentisate levels	rs10153505	19	652948	G	T	0.854558	-0.109387	0.02296	1.89575e-06	8013	textfile	0.00282465	22.6923
GCST90199646	Gentisate levels	rs367715	20	46487542	G	A	0.348675	0.0721685	0.0160673	7.0676e-06	8013	textfile	0.00251144	20.1698
GCST90199646	Gentisate levels	rs2833465	21	31591790	T	C	0.12614	-0.110209	0.023061	1.76156e-06	8013	textfile	0.00284215	22.8333
GCST90199646	Gentisate levels	rs6010005	22	50558690	C	G	0.0237352	0.229928	0.05	4.25419e-06	8013	textfile	0.00263211	21.1415
GCST90199647	Theophylline levels	rs10902695	1	28319022	T	C	0.274212	-0.0834655	0.018084	3.9229e-06	7822	textfile	0.00271598	21.2968
GCST90199647	Theophylline levels	rs72793907	2	22537986	G	A	0.0174664	-0.274555	0.0606691	6.02668e-06	7822	textfile	0.00261138	20.4745
GCST90199647	Theophylline levels	rs1388182	2	179285708	T	C	0.0561395	-0.155876	0.0349153	8.02918e-06	7822	textfile	0.00254158	19.9258
GCST90199647	Theophylline levels	rs114110478	3	60439249	C	G	0.0759902	0.142487	0.0303158	2.60048e-06	7822	textfile	0.00281624	22.0852
GCST90199647	Theophylline levels	rs75723819	3	120099185	A	C	0.0308404	-0.211336	0.0468234	6.37754e-06	7822	textfile	0.00259761	20.3662
GCST90199647	Theophylline levels	rs75870478	4	35563982	T	C	0.0183091	-0.281468	0.0600974	2.81969e-06	7822	textfile	0.00279649	21.9298
GCST90199647	Theophylline levels	rs67360043	4	38938213	A	T	0.210393	0.0886627	0.0196537	6.44475e-06	7822	textfile	0.00259506	20.3461
GCST90199647	Theophylline levels	rs258831	5	11415085	G	C	0.172656	-0.0982197	0.0220943	8.76968e-06	7822	textfile	0.00252013	19.7572
GCST90199647	Theophylline levels	rs116926604	7	86916079	C	T	0.0187757	-0.276332	0.0591917	3.03525e-06	7822	textfile	0.00277853	21.7886
GCST90199647	Theophylline levels	rs79361921	8	58022004	A	G	0.0295007	-0.232926	0.0470132	7.25218e-07	7822	textfile	0.00312837	24.5406
GCST90199647	Theophylline levels	rs17428030	9	84338706	G	A	0.0811424	0.136372	0.0301283	5.99992e-06	7822	textfile	0.00261245	20.4828
GCST90199647	Theophylline levels	rs12259905	10	28920494	T	C	0.0731332	0.155223	0.0305894	3.88709e-07	7822	textfile	0.00328114	25.743
GCST90199647	Theophylline levels	rs4615950	10	106010522	T	C	0.399028	-0.0738501	0.0164924	7.54096e-06	7822	textfile	0.00255685	20.0458
GCST90199647	Theophylline levels	rs34804482	11	27368192	C	T	0.0234865	-0.242551	0.0527985	4.35018e-06	7822	textfile	0.00269076	21.0985
GCST90199647	Theophylline levels	rs643104	11	118696416	C	T	0.336783	-0.0815481	0.017458	2.99589e-06	7822	textfile	0.00278171	21.8136
GCST90199647	Theophylline levels	rs74069834	12	21946362	G	A	0.0173385	-0.270594	0.0611119	9.51795e-06	7822	textfile	0.00250023	19.6008
GCST90199647	Theophylline levels	rs7323950	13	22199638	G	A	0.669651	-0.0792948	0.0174912	5.80379e-06	7822	textfile	0.00262055	20.5466
GCST90199647	Theophylline levels	rs116572946	13	60080909	T	C	0.0176742	-0.278367	0.060805	4.694e-06	7822	textfile	0.00267225	20.953
GCST90199647	Theophylline levels	rs79542551	13	93072020	G	A	0.0127102	-0.328871	0.0716904	4.48836e-06	7822	textfile	0.00268315	21.0387
GCST90199647	Theophylline levels	rs115520044	14	49488289	A	G	0.016898	0.322722	0.0619626	1.90536e-07	7822	textfile	0.00345602	27.1198
GCST90199647	Theophylline levels	rs75095637	15	24913444	C	A	0.0721271	0.140865	0.0309814	5.44768e-06	7822	textfile	0.00263597	20.6677
GCST90199647	Theophylline levels	rs180968112	16	16587338	A	G	0.0133062	-0.313019	0.0708522	9.96551e-06	7822	textfile	0.00248906	19.513
GCST90199647	Theophylline levels	rs74526939	18	50073331	G	A	0.0338003	-0.20014	0.0441667	5.85782e-06	7822	textfile	0.00261831	20.529
GCST90199647	Theophylline levels	rs149370966	20	39722660	A	G	0.0180128	-0.270438	0.0600696	6.72911e-06	7822	textfile	0.00258455	20.2635
GCST90199647	Theophylline levels	rs2245730	21	42705218	C	A	0.435058	-0.0787472	0.0162537	1.26685e-06	7822	textfile	0.0029919	23.4668
GCST90199648	1,5-anhydroglucitol (1,5-ag) levels	rs526600	1	86900914	A	T	0.980668	-0.303655	0.0557783	5.21094e-08	8139	textfile	0.00362811	29.6295
GCST90199648	1,5-anhydroglucitol (1,5-ag) levels	rs7536190	1	150426629	A	T	0.886879	0.113912	0.0241326	2.35583e-06	8139	textfile	0.00273006	22.2753
GCST90199648	1,5-anhydroglucitol (1,5-ag) levels	rs2800798	1	164697016	A	G	0.245431	0.079919	0.0176597	6.02526e-06	8139	textfile	0.00250998	20.4751
GCST90199648	1,5-anhydroglucitol (1,5-ag) levels	rs28429046	1	242003929	T	A	0.218221	0.0877134	0.0190478	4.12664e-06	8139	textfile	0.00259861	21.2
GCST90199648	1,5-anhydroglucitol (1,5-ag) levels	rs219151	2	32990620	C	G	0.803761	-0.0930985	0.0192478	1.31914e-06	8139	textfile	0.00286619	23.3893
GCST90199648	1,5-anhydroglucitol (1,5-ag) levels	rs139280007	2	34621100	C	G	0.0208697	-0.241187	0.0534709	6.46361e-06	8139	textfile	0.00249355	20.3407
GCST90199648	1,5-anhydroglucitol (1,5-ag) levels	rs4988235	2	135851076	A	G	0.646606	0.125118	0.015516	7.39543e-16	8139	textfile	0.00792598	65.009
GCST90199648	1,5-anhydroglucitol (1,5-ag) levels	rs138882034	3	14215441	C	T	0.00797971	-0.40062	0.0847491	2.27723e-06	8139	textfile	0.002738	22.3403
GCST90199648	1,5-anhydroglucitol (1,5-ag) levels	rs147071339	3	120559843	G	A	0.0024003	-0.72443	0.15567	3.26144e-06	8139	textfile	0.00265374	21.6509
GCST90199648	1,5-anhydroglucitol (1,5-ag) levels	rs6444144	3	165091228	T	C	0.601673	0.0750138	0.0155373	1.37932e-06	8139	textfile	0.00285574	23.3037
GCST90199648	1,5-anhydroglucitol (1,5-ag) levels	rs5026374	4	164806103	A	T	0.580627	0.0705329	0.0155202	5.50414e-06	8139	textfile	0.00253115	20.6482
GCST90199648	1,5-anhydroglucitol (1,5-ag) levels	rs112766573	6	75182536	T	C	0.055333	0.149694	0.033745	9.16336e-06	8139	textfile	0.00241196	19.6736
GCST90199648	1,5-anhydroglucitol (1,5-ag) levels	rs78394231	6	107327919	C	T	0.0970646	0.116636	0.0258071	6.19749e-06	8139	textfile	0.00250338	20.4211
GCST90199648	1,5-anhydroglucitol (1,5-ag) levels	rs118097969	7	8431366	A	C	0.0178351	0.254382	0.0574857	9.63851e-06	8139	textfile	0.00240015	19.577
GCST90199648	1,5-anhydroglucitol (1,5-ag) levels	rs185053832	7	142063511	A	C	0.00916021	-0.376359	0.0796429	2.29459e-06	8139	textfile	0.00273621	22.3256
GCST90199648	1,5-anhydroglucitol (1,5-ag) levels	rs11976181	7	142097764	C	T	0.817748	-0.132448	0.0208369	2.06534e-10	8139	textfile	0.00493973	40.3941
GCST90199648	1,5-anhydroglucitol (1,5-ag) levels	rs55646821	8	20747591	A	C	0.936148	0.150169	0.0310105	1.28209e-06	8139	textfile	0.00287291	23.4442
GCST90199648	1,5-anhydroglucitol (1,5-ag) levels	rs868427	8	51531385	C	T	0.130862	-0.103914	0.0229285	5.83995e-06	8139	textfile	0.00251728	20.5348
GCST90199648	1,5-anhydroglucitol (1,5-ag) levels	rs138306161	9	86712771	T	C	0.0122087	-0.308695	0.069429	8.74061e-06	8139	textfile	0.002423	19.7638
GCST90199648	1,5-anhydroglucitol (1,5-ag) levels	rs117813792	9	113729402	G	A	0.0136799	-0.331071	0.0662852	5.89455e-07	8139	textfile	0.00305569	24.9403
GCST90199648	1,5-anhydroglucitol (1,5-ag) levels	rs111517692	9	130054393	A	G	0.0399656	0.186098	0.0389448	1.76596e-06	8139	textfile	0.00279767	22.8285
GCST90199648	1,5-anhydroglucitol (1,5-ag) levels	rs16923778	11	7241558	T	C	0.0114964	-0.364422	0.0717318	3.76743e-07	8139	textfile	0.00316111	25.8035
GCST90199648	1,5-anhydroglucitol (1,5-ag) levels	rs16936434	11	42229140	A	G	0.0583838	-0.144243	0.0325739	9.50335e-06	8139	textfile	0.00240344	19.6039
GCST90199648	1,5-anhydroglucitol (1,5-ag) levels	rs11219784	11	124810777	C	T	0.0145213	-0.29621	0.0635149	3.10664e-06	8139	textfile	0.00266513	21.7441
GCST90199648	1,5-anhydroglucitol (1,5-ag) levels	rs72670617	13	113913130	G	T	0.120487	-0.109981	0.0239503	4.38952e-06	8139	textfile	0.00258416	21.0818
GCST90199648	1,5-anhydroglucitol (1,5-ag) levels	rs116855721	14	54584830	A	G	0.0228932	0.235097	0.0504828	3.20903e-06	8139	textfile	0.00265754	21.6821
GCST90199648	1,5-anhydroglucitol (1,5-ag) levels	rs10152997	15	60904958	C	T	0.552011	-0.0762043	0.0152829	6.15686e-07	8139	textfile	0.00304545	24.8565
GCST90199648	1,5-anhydroglucitol (1,5-ag) levels	rs34278530	16	84656112	C	T	0.16675	0.0966945	0.020462	2.29468e-06	8139	textfile	0.00273619	22.3255
GCST90199648	1,5-anhydroglucitol (1,5-ag) levels	rs77283946	17	18982968	A	C	0.0189905	-0.552741	0.0562598	8.80516e-23	8139	textfile	0.0117208	96.5029
GCST90199648	1,5-anhydroglucitol (1,5-ag) levels	rs116139938	17	19002728	T	G	0.0309995	-0.267495	0.0444913	1.82908e-09	8139	textfile	0.00442166	36.1389
GCST90199648	1,5-anhydroglucitol (1,5-ag) levels	rs2638281	19	48707612	G	A	0.588573	0.0758197	0.015228	6.39246e-07	8139	textfile	0.00303659	24.784
GCST90199648	1,5-anhydroglucitol (1,5-ag) levels	rs190533843	21	44755668	G	A	0.00831678	-0.402017	0.0838446	1.62846e-06	8139	textfile	0.00281671	22.9843
GCST90199648	1,5-anhydroglucitol (1,5-ag) levels	rs11912766	22	26147122	A	G	0.000123047	-3.06436	0.685923	7.91384e-06	8139	textfile	0.00244621	19.9536
GCST90199649	1-stearoyl-2-arachidonoyl-GPI (18:0/20:4) levels	rs11121795	1	6399939	T	C	0.0377603	-0.178874	0.0395199	6.00641e-06	8134	textfile	0.00251227	20.4812
GCST90199649	1-stearoyl-2-arachidonoyl-GPI (18:0/20:4) levels	rs112957492	1	62651339	C	T	0.338891	-0.195795	0.0157253	1.38202e-35	8134	textfile	0.0187026	154.988
GCST90199649	1-stearoyl-2-arachidonoyl-GPI (18:0/20:4) levels	rs74988287	2	36690717	C	T	0.0099395	-0.366432	0.0770971	2.00554e-06	8134	textfile	0.0027695	22.5842
GCST90199649	1-stearoyl-2-arachidonoyl-GPI (18:0/20:4) levels	rs10188669	2	150897389	A	G	0.51141	-0.0671657	0.0151226	8.93665e-06	8134	textfile	0.00241928	19.7213
GCST90199649	1-stearoyl-2-arachidonoyl-GPI (18:0/20:4) levels	rs115307528	2	166268501	G	A	0.0131579	-0.299834	0.0666202	6.77474e-06	8134	textfile	0.00248408	20.2508
GCST90199649	1-stearoyl-2-arachidonoyl-GPI (18:0/20:4) levels	rs2712421	3	128568900	T	G	0.655887	0.0732419	0.0160311	4.90664e-06	8134	textfile	0.00255962	20.8682
GCST90199649	1-stearoyl-2-arachidonoyl-GPI (18:0/20:4) levels	rs400810	5	31675054	G	A	0.0862856	0.128883	0.0270407	1.8767e-06	8134	textfile	0.00278509	22.7116
GCST90199649	1-stearoyl-2-arachidonoyl-GPI (18:0/20:4) levels	rs34542491	5	168805806	T	C	0.175664	0.0896599	0.0199692	7.12545e-06	8134	textfile	0.00247227	20.1543
GCST90199649	1-stearoyl-2-arachidonoyl-GPI (18:0/20:4) levels	rs140033739	6	30237375	A	G	0.0496511	-0.166275	0.0351807	2.28641e-06	8134	textfile	0.00273873	22.3325
GCST90199649	1-stearoyl-2-arachidonoyl-GPI (18:0/20:4) levels	rs3812316	7	73606007	G	C	0.121888	-0.136926	0.023095	3.05078e-09	8134	textfile	0.00430288	35.1422
GCST90199649	1-stearoyl-2-arachidonoyl-GPI (18:0/20:4) levels	rs60417901	7	92597062	T	C	0.0227329	-0.226606	0.051098	9.21865e-06	8134	textfile	0.00241203	19.662
GCST90199649	1-stearoyl-2-arachidonoyl-GPI (18:0/20:4) levels	rs141701630	7	100573450	T	C	0.012135	0.317893	0.0698624	5.3575e-06	8134	textfile	0.00253902	20.6999
GCST90199649	1-stearoyl-2-arachidonoyl-GPI (18:0/20:4) levels	rs72697217	9	7763957	C	G	0.0714189	0.139809	0.031174	7.29826e-06	8134	textfile	0.00246666	20.1084
GCST90199649	1-stearoyl-2-arachidonoyl-GPI (18:0/20:4) levels	rs174560	11	61814292	C	T	0.306967	-0.263536	0.0162451	3.49778e-59	8134	textfile	0.0313402	263.105
GCST90199649	1-stearoyl-2-arachidonoyl-GPI (18:0/20:4) levels	rs964184	11	116778201	C	G	0.868833	-0.194744	0.0224871	4.70771e-18	8134	textfile	0.00913631	74.9816
GCST90199649	1-stearoyl-2-arachidonoyl-GPI (18:0/20:4) levels	rs2269938	12	119804210	G	C	0.166874	-0.104296	0.0203216	2.86272e-07	8134	textfile	0.00322783	26.3338
GCST90199649	1-stearoyl-2-arachidonoyl-GPI (18:0/20:4) levels	rs112843621	14	26049841	G	A	0.0095679	-0.366363	0.0780364	2.66903e-06	8134	textfile	0.0027024	22.0355
GCST90199649	1-stearoyl-2-arachidonoyl-GPI (18:0/20:4) levels	rs80195574	14	34113605	A	G	0.0272033	-0.221346	0.0471492	2.67135e-06	8134	textfile	0.00270219	22.0337
GCST90199649	1-stearoyl-2-arachidonoyl-GPI (18:0/20:4) levels	rs1532085	15	58391167	G	A	0.623614	-0.0917612	0.0157522	5.70113e-09	8134	textfile	0.00415455	33.9257
GCST90199649	1-stearoyl-2-arachidonoyl-GPI (18:0/20:4) levels	rs79608464	16	71298685	A	G	0.01871	0.25749	0.0562381	4.68177e-06	8134	textfile	0.00257062	20.9581
GCST90199649	1-stearoyl-2-arachidonoyl-GPI (18:0/20:4) levels	rs77960347	18	49583585	G	A	0.0143349	0.479876	0.0634052	3.77862e-14	8134	textfile	0.00699289	57.2666
GCST90199649	1-stearoyl-2-arachidonoyl-GPI (18:0/20:4) levels	rs7241918	18	49634583	T	G	0.826708	0.132894	0.0200029	3.05834e-11	8134	textfile	0.00539722	44.1284
GCST90199649	1-stearoyl-2-arachidonoyl-GPI (18:0/20:4) levels	rs66466742	19	11225768	T	C	0.0402441	-0.189746	0.0383851	7.68393e-07	8134	textfile	0.00299511	24.4294
GCST90199649	1-stearoyl-2-arachidonoyl-GPI (18:0/20:4) levels	rs157595	19	44922203	G	A	0.599898	0.0939248	0.0158609	3.18487e-09	8134	textfile	0.00429272	35.0589
GCST90199649	1-stearoyl-2-arachidonoyl-GPI (18:0/20:4) levels	rs626283	19	54173307	G	C	0.562667	0.174476	0.0155831	4.2426e-29	8134	textfile	0.0151781	125.331
GCST90199650	Indolelactate levels	rs34380016	1	29231718	G	A	0.437266	-0.0666468	0.0146285	5.21484e-06	8233	textfile	0.00251482	20.7517
GCST90199650	Indolelactate levels	rs190002061	2	49252618	A	G	0.0150532	-0.265524	0.058646	5.9667e-06	8233	textfile	0.00248366	20.4939
GCST90199650	Indolelactate levels	rs62154332	2	101471008	T	C	0.0765673	0.118683	0.0265768	7.98229e-06	8233	textfile	0.00241637	19.9373
GCST90199650	Indolelactate levels	rs7617388	3	18845898	G	A	0.857589	-0.0945532	0.0213736	9.69652e-06	8233	textfile	0.00237142	19.5655
GCST90199650	Indolelactate levels	rs185272650	3	183994764	T	C	0.0112236	-0.300455	0.067736	9.1782e-06	8233	textfile	0.0023841	19.6704
GCST90199650	Indolelactate levels	rs1354368	4	99520729	G	A	0.64522	-0.072441	0.0148179	1.01477e-06	8233	textfile	0.00289453	23.8941
GCST90199650	Indolelactate levels	rs11950935	5	27771436	C	T	0.194657	-0.0798371	0.0178954	8.14575e-06	8233	textfile	0.00241168	19.8985
GCST90199650	Indolelactate levels	rs73782967	5	116927323	A	G	0.0546588	-0.152997	0.0316953	1.38514e-06	8233	textfile	0.00282222	23.2954
GCST90199650	Indolelactate levels	rs1867457	5	180177217	C	T	0.111679	-0.102015	0.0229082	8.45953e-06	8233	textfile	0.00240294	19.8263
GCST90199650	Indolelactate levels	rs113392484	6	78437780	C	T	0.0109306	0.318007	0.0686372	3.60129e-06	8233	textfile	0.00260055	21.4609
GCST90199650	Indolelactate levels	rs117078442	7	22296682	A	G	0.024059	-0.209946	0.046984	7.87867e-06	8233	textfile	0.00241939	19.9623
GCST90199650	Indolelactate levels	rs145909629	9	26547368	A	G	0.0147347	0.321487	0.0589415	4.91562e-08	8233	textfile	0.00360048	29.7426
GCST90199650	Indolelactate levels	rs2472509	9	104921949	G	T	0.326865	0.07003	0.0152695	4.51219e-06	8233	textfile	0.00254831	21.0287
GCST90199650	Indolelactate levels	rs2997922	9	128818465	T	C	0.709362	0.185074	0.0156931	4.22481e-32	8233	textfile	0.0166127	139.049
GCST90199650	Indolelactate levels	rs142582686	10	101005147	T	G	0.0429166	0.164806	0.0355849	3.63318e-06	8233	textfile	0.00259852	21.4442
GCST90199650	Indolelactate levels	rs11598287	10	132100905	A	G	0.30454	0.0749453	0.0160157	2.87603e-06	8233	textfile	0.00265268	21.8923
GCST90199650	Indolelactate levels	rs75333405	12	89836373	C	T	0.0356968	-0.170317	0.0384177	9.28037e-06	8233	textfile	0.00238155	19.6493
GCST90199650	Indolelactate levels	rs2794660	13	46749020	T	C	0.140026	0.0949183	0.0213333	8.61484e-06	8233	textfile	0.00239874	19.7915
GCST90199650	Indolelactate levels	rs61674325	14	43587540	T	C	0.329491	-0.0679091	0.0151389	7.26587e-06	8233	textfile	0.00243809	20.1169
GCST90199650	Indolelactate levels	rs1255731	14	63549593	C	T	0.236978	-0.0753124	0.0168771	8.10475e-06	8233	textfile	0.00241285	19.9082
GCST90199650	Indolelactate levels	rs148403098	14	102351945	T	C	0.0411829	0.167538	0.0359224	3.10312e-06	8233	textfile	0.00263507	21.7466
GCST90199650	Indolelactate levels	rs139117506	15	83308234	C	A	0.0370029	-0.175748	0.0379139	3.56131e-06	8233	textfile	0.00260312	21.4822
GCST90199650	Indolelactate levels	rs11647808	16	58736977	A	C	0.0790114	0.212473	0.0262875	6.33765e-16	8233	textfile	0.0078726	65.3136
GCST90199650	Indolelactate levels	rs35021400	16	87013026	A	C	0.214409	-0.0820587	0.0174559	2.58998e-06	8233	textfile	0.00267696	22.0932
GCST90199650	Indolelactate levels	rs142009207	17	42394393	C	G	0.0765238	-0.118055	0.0266692	9.57138e-06	8233	textfile	0.00237442	19.5904
GCST90199650	Indolelactate levels	rs150393758	17	69863978	T	C	0.0355126	0.172921	0.0390292	9.39877e-06	8233	textfile	0.00237861	19.625
GCST90199650	Indolelactate levels	rs19009	20	6755951	C	T	0.428307	-0.0637423	0.0143515	8.9327e-06	8233	textfile	0.00239036	19.7222
GCST90199651	Docosahexaenoate DHA; 22:6n3 levels	rs12129379	1	159995471	T	G	0.17895	0.0929219	0.0196733	2.32117e-06	8279	textfile	0.00268742	22.3037
GCST90199651	Docosahexaenoate DHA; 22:6n3 levels	rs181031465	2	164800745	T	C	0.0138364	0.282577	0.0630184	7.32432e-06	8279	textfile	0.00242274	20.1018
GCST90199651	Docosahexaenoate DHA; 22:6n3 levels	rs3731644	2	235041233	C	T	0.100677	0.110271	0.0242799	5.58135e-06	8279	textfile	0.00248525	20.6217
GCST90199651	Docosahexaenoate DHA; 22:6n3 levels	rs11715464	3	42868195	G	A	0.380725	-0.068416	0.0152901	7.65771e-06	8279	textfile	0.0024125	20.0166
GCST90199651	Docosahexaenoate DHA; 22:6n3 levels	rs11709701	3	197411278	T	C	0.315498	0.0724482	0.0158802	5.06262e-06	8279	textfile	0.0025077	20.8084
GCST90199651	Docosahexaenoate DHA; 22:6n3 levels	rs11930628	4	59788149	G	A	0.0880354	0.123625	0.0261218	2.21625e-06	8279	textfile	0.00269808	22.3924
GCST90199651	Docosahexaenoate DHA; 22:6n3 levels	rs1018091	4	143618621	C	T	0.457063	0.0675472	0.0146699	4.13525e-06	8279	textfile	0.0025543	21.1961
GCST90199651	Docosahexaenoate DHA; 22:6n3 levels	rs77207094	5	11520799	C	T	0.0186215	-0.248645	0.0546737	5.42114e-06	8279	textfile	0.00249196	20.6775
GCST90199651	Docosahexaenoate DHA; 22:6n3 levels	rs8523	6	10980820	A	G	0.429891	-0.0784228	0.0147676	1.09343e-07	8279	textfile	0.00339477	28.1942
GCST90199651	Docosahexaenoate DHA; 22:6n3 levels	rs187828726	6	158506347	G	T	0.023446	-0.221919	0.0487912	5.4067e-06	8279	textfile	0.00249255	20.6824
GCST90199651	Docosahexaenoate DHA; 22:6n3 levels	rs73045049	7	2658714	A	G	0.0352002	-0.182777	0.040097	5.15535e-06	8279	textfile	0.00250353	20.7737
GCST90199651	Docosahexaenoate DHA; 22:6n3 levels	rs34736275	7	80571027	A	G	0.327588	0.0734802	0.0160133	4.46044e-06	8279	textfile	0.00253687	21.0511
GCST90199651	Docosahexaenoate DHA; 22:6n3 levels	rs139278946	7	96776335	A	T	0.026335	-0.209975	0.0460257	5.06353e-06	8279	textfile	0.00250765	20.808
GCST90199651	Docosahexaenoate DHA; 22:6n3 levels	rs13268878	8	74456081	G	A	0.207876	-0.0830568	0.0187327	9.25958e-06	8279	textfile	0.00236887	19.6537
GCST90199651	Docosahexaenoate DHA; 22:6n3 levels	rs117676889	10	3308072	C	T	0.0302902	0.194787	0.0430833	6.15001e-06	8279	textfile	0.00246294	20.4361
GCST90199651	Docosahexaenoate DHA; 22:6n3 levels	rs148894582	10	58620420	G	A	0.0129169	-0.292453	0.0652677	7.43554e-06	8279	textfile	0.00241928	20.0729
GCST90199651	Docosahexaenoate DHA; 22:6n3 levels	rs174603	11	61858734	A	G	0.318542	-0.0936123	0.015879	3.73866e-09	8279	textfile	0.00418044	34.7468
GCST90199651	Docosahexaenoate DHA; 22:6n3 levels	rs145325641	12	95241095	A	G	0.0247183	-0.229959	0.047234	1.12451e-06	8279	textfile	0.00285478	23.6966
GCST90199651	Docosahexaenoate DHA; 22:6n3 levels	rs143268031	12	117697385	G	A	0.00507707	0.479847	0.104216	4.13762e-06	8279	textfile	0.00255416	21.1949
GCST90199651	Docosahexaenoate DHA; 22:6n3 levels	rs73500833	13	26756076	T	C	0.0153501	-0.271564	0.0598372	5.66876e-06	8279	textfile	0.00248167	20.5919
GCST90199651	Docosahexaenoate DHA; 22:6n3 levels	rs144230997	13	70662972	T	A	0.0116734	-0.321529	0.0691608	3.33553e-06	8279	textfile	0.00260381	21.608
GCST90199651	Docosahexaenoate DHA; 22:6n3 levels	rs1934826	13	75950409	A	G	0.454628	-0.065497	0.0148097	9.75301e-06	8279	textfile	0.00235693	19.5544
GCST90199651	Docosahexaenoate DHA; 22:6n3 levels	rs9545715	13	81469066	C	G	0.553703	-0.0728917	0.0151593	1.5215e-06	8279	textfile	0.0027849	23.1149
GCST90199651	Docosahexaenoate DHA; 22:6n3 levels	rs6564915	16	81774628	G	T	0.856833	0.101809	0.0218657	3.2225e-06	8279	textfile	0.00261175	21.6741
GCST90199652	1-stearoyl-2-oleoyl-GPS (18:0/18:1) levels	rs2055570	2	49116770	G	A	0.927349	-0.135106	0.0304665	9.22546e-06	8055	textfile	0.00243545	19.6606
GCST90199652	1-stearoyl-2-oleoyl-GPS (18:0/18:1) levels	rs1354034	3	56815721	C	T	0.609726	0.138779	0.0159732	3.68039e-18	8055	textfile	0.00928426	75.4668
GCST90199652	1-stearoyl-2-oleoyl-GPS (18:0/18:1) levels	rs78453362	3	78690859	A	G	0.0541305	0.154741	0.0347262	8.34918e-06	8055	textfile	0.00245902	19.8513
GCST90199652	1-stearoyl-2-oleoyl-GPS (18:0/18:1) levels	rs78365257	3	116530607	C	G	0.0146308	-0.294515	0.065059	5.98576e-06	8055	textfile	0.00253765	20.4877
GCST90199652	1-stearoyl-2-oleoyl-GPS (18:0/18:1) levels	rs6871550	5	399096	C	T	0.205068	0.0882151	0.0195516	6.4248e-06	8055	textfile	0.00252092	20.3523
GCST90199652	1-stearoyl-2-oleoyl-GPS (18:0/18:1) levels	rs12652405	5	56959725	A	T	0.0360831	-0.185696	0.041852	9.12308e-06	8055	textfile	0.00243807	19.6818
GCST90199652	1-stearoyl-2-oleoyl-GPS (18:0/18:1) levels	rs154803	5	92789493	A	T	0.975691	0.228935	0.0506099	6.08206e-06	8055	textfile	0.00253388	20.4572
GCST90199652	1-stearoyl-2-oleoyl-GPS (18:0/18:1) levels	rs9277341	6	33071848	C	T	0.310012	-0.0774887	0.0166568	3.28633e-06	8055	textfile	0.00267956	21.6364
GCST90199652	1-stearoyl-2-oleoyl-GPS (18:0/18:1) levels	rs55731338	6	35173215	A	G	0.0289729	-0.21443	0.0462655	3.57332e-06	8055	textfile	0.00265971	21.4758
GCST90199652	1-stearoyl-2-oleoyl-GPS (18:0/18:1) levels	rs17831607	6	134363401	G	A	0.139338	-0.106904	0.0224635	1.94566e-06	8055	textfile	0.00280381	22.6425
GCST90199652	1-stearoyl-2-oleoyl-GPS (18:0/18:1) levels	rs13234046	7	10971985	A	G	0.223223	-0.0842069	0.0189265	8.62088e-06	8055	textfile	0.00245145	19.7901
GCST90199652	1-stearoyl-2-oleoyl-GPS (18:0/18:1) levels	rs138806707	8	20999141	C	T	0.0200426	-0.258703	0.0555882	3.25682e-06	8055	textfile	0.00268167	21.6536
GCST90199652	1-stearoyl-2-oleoyl-GPS (18:0/18:1) levels	rs118096873	8	48726583	A	G	0.0110821	-0.330974	0.0743846	8.6072e-06	8055	textfile	0.00245183	19.7931
GCST90199652	1-stearoyl-2-oleoyl-GPS (18:0/18:1) levels	rs80312835	10	110417837	G	A	0.0139821	0.296795	0.0661347	7.19855e-06	8055	textfile	0.00249405	20.1348
GCST90199652	1-stearoyl-2-oleoyl-GPS (18:0/18:1) levels	rs117022836	11	37651035	T	C	0.0293313	-0.228706	0.0457893	5.89112e-07	8055	textfile	0.00308758	24.9413
GCST90199652	1-stearoyl-2-oleoyl-GPS (18:0/18:1) levels	rs7161063	14	88280172	G	C	0.0367098	-0.188363	0.0410966	4.57413e-06	8055	textfile	0.00260125	21.0025
GCST90199652	1-stearoyl-2-oleoyl-GPS (18:0/18:1) levels	rs72761668	15	101725739	G	A	0.0422211	-0.173508	0.0382524	5.73656e-06	8055	textfile	0.0025477	20.569
[truncated: 34,040 more rows]

## Sheet: Table S3
SNP	effect_allele.exposure	other_allele.exposure	effect_allele.outcome	other_allele.outcome	beta.exposure	beta.outcome	eaf.exposure	eaf.outcome	remove	palindromic	ambiguous	id.outcome	se.outcome	pval.outcome	outcome	mr_keep.outcome	pval_origin.outcome	data_source.outcome	pval.exposure	chr.exposure	pos.exposure	samplesize.exposure	se.exposure	id.exposure	exposure	mr_keep.exposure	pval_origin.exposure	data_source.exposure	action	mr_keep	samplesize.outcome
[truncated: 268 more rows]

[truncated: 19 more sheets: Table S4, Table S5, Table S6, Table S7, Table S8, Table S9, Table S10, Table S11, Table S12, Table S13, Table S14, Table S 15, Table S16, Figure S1, Figure S2, Figure S3, Figure S4, Figure S5, Figure S6]
